# Supplementary material for: Limited impact of Salmonella stress and persisters on antibiotic clearance
Source: Nature. 2025 Feb 5;639(8053):181–9. doi: 10.1038/s41586-024-08506-6 (PMC11882453; doi:10.1038/s41586-024-08506-6)
Supplement: Supplementary file 7 — Source Data Fig. 1 [file 41586_2024_8506_MOESM7_ESM.xlsx]

## Sheet: Fig. 1a
Enrofloxacin				Ceftriaxone
Mouse spleen			In vitro	Mouse spleen	In vitro
1 h	2 h	4 h	1 h	4 h	1 h
0.058606	0.0457	0.0107	0.000102	0.0863873	0.00200669
0.132708	0.0329	0.0069	0.000195	0.183751	0.00430108
0.0847296	0.0254	0.0166	0.000199	0.197138	0.00384921
0.0585852		0.0274	0.000111	0.0545342
0.0453294		0.0345	0.000188	0.267868
0.0543853		0.034		0.087601
0.0591069
0.0857
0.0252
0.0168

## Sheet: Fig. 1b
Enrofloxacin				Ceftriaxone
Chemostat			In vitro	Chemostat			In vitro
1 h	2 h	4 h	1 h	1 h	2 h	4 h	1 h
0.0516	0.0192	0.0226	0.000102	0.559	0.359	0.0846	0.00200669
0.0551	0.0223	0.0186	0.000195	0.8239	0.4091	0.175	0.00430108
0.101	0.034	0.0365	0.000199	0.4513	0.5	0.1659	0.00384921
0.0444	0.022	0.0129	0.000111	0.5916	0.5602	0.2031
0.0303	0.0111	0.0094	0.000188
0.0472	0.0122	0.019
0.0718	0.0314	0.0355
0.0547	0.0238
0.1014	0.04
0.0765	0.0655
0.1235	0.0377
0.1312	0.0317

## Sheet: Fig. 1c
Enrofloxacin					Ceftriaxone
1 h		4 h			4 h
WT	lexA3	WT	tisB	Δ3T	WT	Δ3T
0.0575	0.00057	0.0274	0.01954	0.0277	0.0863873	0.086666
0.1241	0.000502	0.0345	0.0401	0.0342	0.183751	0.242552
0.0328	0.0016	0.034	0.018	0.039	0.197138	0.184479
			0.0388		0.0545342	0.0749291
					0.267868	0.271029
					0.087601	0.0538829

## Sheet: Fig. 1d
Enrofloxacin					Ceftriaxone
1 h		4 h			4 h
WT	lexA3	WT	tisB	Δ3T	WT	Δ3T
0.0339823	0.00091667	0.0107692	0.00541667	0.0079	0.0443	0.114
0.0669811	0.00223404	0.00093333	0.00374732	0.0067	0.1417	0.1905
0.0777778	0.00051667	0.0236111	0.0347368	0.0136	0.101	0.1016
0.0610145	0.00018966	0.0055	0.0236593	0.1486	0.15	0.038
0.0577083	0.00042857	0.0138			0.0098	0.125
		0.0102			0.4121	0.0424
		0.0227			0.0668	0.0314
		0.0376			0.1051
		0.0188
		0.014
		0.0111
		0.0066
		0.0172
		0.0261
		0.0118
		0.0721
