# Supplementary material for: Limited impact of Salmonella stress and persisters on antibiotic clearance
Source: Nature. 2025 Feb 5;639(8053):181–9. doi: 10.1038/s41586-024-08506-6 (PMC11882453; doi:10.1038/s41586-024-08506-6)
Supplement: Supplementary file 8 — Source Data Fig. 2 [file 41586_2024_8506_MOESM8_ESM.xlsx]

## Sheet: Fig. 2a
% oxygen			pH		% CO2 / mM BiC		% Glucose				16 μM LL-37		mOsm			μM H2O2			ΔacrB	Size			Low nutrients		High nutrients		MHB
3	10	21	5.6	6.5	0.3 / 0	5 / 10	0.03	0.1	0.2	0.4	-	+	115	201	401	0	10	100		Small	Medium	Large	Standard	Comb. Str.	Standard	Comb. Str.	Low nutrients	High nutrients
0.0246094	0.0271875	0.0597403	0.0515	0.0321	0.0405	0.0539	0.0247863	0.00583333	0.049697	0.0809091	0.0345	0.0407	0.0379487	0.0632692	0.133333	0.058	0.054	0.022	0.0224	0.089	0.089	0.098	0.0326241	0.182114	0.000213	0.00020469	0.000102	0.0377682
0.0388	0.0340506	0.0390323	0.0675	0.0125	0.0387	0.0488	0.0277778	0.0369697	0.0421053	0.0757576	0.0479	0.049	0.0472727	0.0451136	0.114815	0.059	0.0392537	0.027	0.0814	0.051	0.046	0.038	0.0433929	0.161539	0.000247	0.00083051	0.000195	0.0345833
0.0234951	0.04	0.0354118	0.135	0.0302	0.026	0.0577	0.0695652	0.0173684	0.0596774	0.105263	0.0548	0.0414	0.04	0.0802632		0.02	0.0246094	0.033	0.0447	0.059	0.043	0.061	0.024375	0.141438	0.000174	0.00054032	0.000199	0.0321705
			0.0487	0.0223		0.0469					0.057	0.0533							0.0322				0.0369231	0.218085		0.00142029	0.000111	0.03213
			0.1344	0.044		0.0951					0.0653	0.0253							0.0464				0.0320755	0.0949219		0.0005386	0.000188	0.0289916
						0.0464					0.0515	0.0672							0.0482				0.0270909	0.192641		0.00034237
						0.0482					0.0675	0.096							0.0629				0.0260919	0.179688		0.00043396
						0.0629					0.135	0.0907							0.0713				0.0688
						0.0713					0.0487	0.033							0.0452
						0.0452					0.1344	0.0616							0.0539
																			0.0488
																			0.0577
																			0.0469
																			0.0951

## Sheet: Fig. 2b
1 h Enrofloxacin									4 h Ceftriaxone
Mouse spleen, No SLC11A1		Mouse spleen, active SLC11A1	Chemostat Tissue-mimicking			Chemostat MHB	Batch culture Tissue-mimicking	Batch culture MHB	Mouse spleen	Chemostat Tissue-mimicking	Chemostat MHB			Batch culture Tissue-mimicking	Batch culture MHB
WT	hipAD88N	WT
0.13 ± 0.01 h-1	0.092 ± 0.01 h-1	0.065 ± 0.007 h-1	0.083 h-1	0.17 h-1	0.33 h-1	0.17 h-1	1.4 h-1	2.5 h-1	0.13 ± 0.01 h-1	0.17 h-1	0.083 h-1	0.17 h-1	0.33 h-1	1.4 h-1	1.9 h-1
0.058606	0.074093	0.1643	0.0956	0.0464	0.05	0.0377682	0.000213	0.000102	0.0863873	0.0846	0.236301	0.412281	0.104192	0.00102	0.00200669
0.132708	0.112479	0.1603	0.063	0.0482	0.0445	0.0345833	0.000247	0.000195	0.183751	0.175	0.567398	0.263393	0.0526971	0.00215	0.00430108
0.0847296	0.163	0.2946	0.0602	0.0629	0.0344	0.0321705	0.000174	0.000199	0.197138	0.1659	0.607843	0.322835	0.30852	0.00216	0.00384921
0.0585852	0.185845	0.0785	0.0629	0.0713	0.0171	0.03213		0.000111	0.0545342	0.2031	0.619195	0.248031	0.12638
0.0453294		0.152	0.0561	0.0452	0.0412	0.0289916		0.000188	0.267868		0.483776	0.255906	0.0110849
0.0543853		0.19	0.0783	0.0539	0.0138				0.087601
0.0591069		0.142	0.0449	0.0488	0.0079
0.0857		0.134	0.1237	0.0577	0.0311
0.0252			0.0797	0.0469	0.0234
0.0168			0.125	0.0951	0.0299

## Sheet: Fig. 2c
6 h generation time			4 h exposure
0.17 gen.	0.33 gen.	0.67 gen	0.33 gen.	1.33 gen.			simple linear regression of log-transformed values with y = 1 at time = 0
0.558974	0.358974	0.0846154	0.236301	0.104192			slope -0.90 ± 0.14
0.823864	0.409091	0.175	0.567398	0.0526971
0.451327	0.5	0.165929	0.607843	0.30852
0.591623	0.560209	0.203141	0.619195	0.12638
		0.412281	0.483776	0.0110849
		0.263393
		0.322835
		0.248031
		0.255906
