# Supplementary material for: Limited impact of Salmonella stress and persisters on antibiotic clearance
Source: Nature. 2025 Feb 5;639(8053):181–9. doi: 10.1038/s41586-024-08506-6 (PMC11882453; doi:10.1038/s41586-024-08506-6)
Supplement: Supplementary file 9 — Source Data Fig. 3 [file 41586_2024_8506_MOESM9_ESM.xlsx]

## Sheet: Fig. 3c
Time in min	1 h enrofloxacin exposure		2 h enrofloxacin exposure		4 h enrofloxacin exposure
	Undamaged fraction	Dividing fraction	Undamaged fraction	Dividing fraction	Undamaged fraction	Dividing fraction
0.5	1		1		1
1.5	1		1		1
2.5	0.99142		1		1
3.5	0.99142		1		0.99588
4.5	0.99142		1		0.99588
5.5	0.98712		1		0.99588
6.5	0.98283		1		0.99177
7.5	0.98283		1		0.98765
8.5	0.98283		1		0.98765
9.5	0.98283		0.9958		0.98354
10.5	0.98283		0.9916		0.98354
11.5	0.98283		0.9916		0.98354
12.5	0.97425		0.9916		0.97119
13.5	0.97425		0.9874		0.96708
14.5	0.97425		0.9874		0.96708
15.5	0.97425		0.9874		0.96708
16.5	0.97425		0.9874		0.96296
17.5	0.97425		0.979		0.95062
18.5	0.96996		0.97479		0.9465
19.5	0.96567		0.97059		0.94239
20.5	0.95708		0.96219		0.93416
21.5	0.95708		0.96219		0.92593
22.5	0.95708		0.96219		0.90947
23.5	0.95279		0.96219		0.90123
24.5	0.94421		0.95799		0.90123
25.5	0.93991		0.95379		0.89712
26.5	0.93133		0.94958		0.88477
27.5	0.90987		0.94538		0.87654
28.5	0.90558		0.94538		0.87654
29.5	0.8927		0.94118		0.8642
30.5	0.88841		0.94118		0.85597
31.5	0.88412		0.93278		0.85185
32.5	0.87983		0.93278		0.84362
33.5	0.87983		0.93278		0.83539
34.5	0.87554		0.93278		0.82716
35.5	0.87124		0.91597		0.82716
36.5	0.87124		0.91177		0.82716
37.5	0.87124		0.90337		0.82305
38.5	0.87124		0.89917		0.82305
39.5	0.86695		0.89496		0.82305
40.5	0.86266		0.89496		0.81481
41.5	0.84979		0.89076		0.81481
42.5	0.84549		0.88656		0.8107
43.5	0.84549		0.87816		0.80658
44.5	0.8412		0.87396		0.80247
45.5	0.8412		0.86975		0.80247
46.5	0.8412		0.86975		0.79835
47.5	0.83691		0.86975		0.79835
48.5	0.83691		0.86135		0.79424
49.5	0.83691		0.86135		0.78601
50.5	0.83691		0.85715		0.78189
51.5	0.83262		0.85715		0.78189
52.5	0.83262		0.85715		0.76543
53.5	0.82833		0.85715		0.76543
54.5	0.82403		0.85715		0.76543
55.5	0.81974		0.85715		0.7572
56.5	0.81974		0.85715		0.7572
57.5	0.80687		0.85715		0.7572
58.5	0.80687		0.85715		0.74486
59.5	0.80258		0.85715		0.73663
60.5	0.80258		0.84875		0.73251
61.5	0.7897		0.84455		0.7284
62.5	0.78112		0.83614		0.72428
63.5	0.77682		0.83614		0.72016
64.5	0.77682		0.82354		0.71605
65.5	0.77682		0.82354		0.71193
66.5	0.77253		0.81934		0.70782
67.5	0.76395		0.81934		0.7037
68.5	0.76395		0.81512		0.69959
69.5	0.75966		0.80672		0.69136
70.5	0.74678		0.80252		0.69136
71.5	0.74678		0.80252		0.68724
72.5	0.7382		0.80252		0.68313
73.5	0.73391		0.78991		0.68313
74.5	0.73391		0.78991		0.68313
75.5	0.73391		0.78991		0.67901
76.5	0.72961		0.78571		0.6749
77.5	0.72961		0.77731		0.6749
78.5	0.72532		0.77311		0.6749
79.5	0.72532		0.76891		0.6749
80.5	0.72532		0.76891		0.67078
81.5	0.72532		0.76471		0.67078
82.5	0.72103		0.7605		0.66667
83.5	0.72103		0.7437		0.66255
84.5	0.71674		0.7437		0.65432
85.5	0.71245		0.7395		0.65432
86.5	0.70815		0.73109		0.64198
87.5	0.69957		0.73109		0.63786
88.5	0.69957		0.73109		0.63786
89.5	0.69099	0.00377	0.73109		0.63786
90.5	0.69099	0.00377	0.72689		0.63786
91.5	0.6867	0.00377	0.71849		0.62963
92.5	0.6867	0.00755	0.71849		0.62551
93.5	0.6824	0.00755	0.71849		0.62551
94.5	0.6824	0.00755	0.71429		0.62551
95.5	0.6824	0.00755	0.71429		0.6214
96.5	0.6824	0.00755	0.71429		0.6214
97.5	0.60515	0.00755	0.70588		0.61728
98.5	0.51502	0.00755	0.70588		0.61728
99.5	0.49785	0.00755	0.70588		0.61728
100.5	0.48498	0.00755	0.70588		0.61728
101.5	0.46781	0.00755	0.70588		0.61317
102.5	0.45064	0.00755	0.70588		0.61317
103.5	0.44635	0.00755	0.70588		0.60905
104.5	0.44635	0.00755	0.70588		0.60494
105.5	0.43777	0.00755	0.70168		0.59671
106.5	0.42918	0.00755	0.69748		0.58848
107.5	0.42489	0.00755	0.68908		0.58848
108.5	0.42489	0.00755	0.67647		0.58025
109.5	0.42489	0.00755	0.67647		0.58025
110.5	0.4206	0.00755	0.67647		0.58025
111.5	0.41631	0.00755	0.67647		0.58025
112.5	0.41202	0.00755	0.66387		0.57613
113.5	0.39914	0.00755	0.66387		0.57202
114.5	0.39914	0.00755	0.65967		0.57202
115.5	0.39485	0.00755	0.65967		0.57202
116.5	0.39056	0.00755	0.65967		0.57202
117.5	0.38197	0.00755	0.65967		0.5679
118.5	0.37339	0.01132	0.65546		0.5679
119.5	0.37339	0.01132	0.65546		0.55967
120.5	0.37339	0.01132	0.65546		0.55967
121.5	0.37339	0.01132	0.65126		0.55967
122.5	0.3691	0.01132	0.64706		0.55556
123.5	0.36481	0.01132	0.64706		0.55556
124.5	0.36481	0.01132	0.64706		0.55556
125.5	0.34335	0.01132	0.64706		0.55556
126.5	0.34335	0.01132	0.64706		0.55556
127.5	0.33906	0.01132	0.64286		0.55144
128.5	0.33906	0.01132	0.63446		0.55144
129.5	0.33906	0.01132	0.63446		0.55144
130.5	0.32618	0.01132	0.63446		0.54733
131.5	0.32189	0.01132	0.63026		0.54733
132.5	0.32189	0.01132	0.62605		0.54321
133.5	0.32189	0.01132	0.62185		0.53909
134.5	0.3176	0.01132	0.62185		0.53498
135.5	0.3176	0.01132	0.62185		0.53498
136.5	0.30901	0.01132	0.62185		0.53498
137.5	0.30472	0.01132	0.62185		0.53086
138.5	0.30472	0.01132	0.61765		0.52675
139.5	0.30043	0.01132	0.61765		0.52263
140.5	0.30043	0.01132	0.61765		0.51852
141.5	0.30043	0.01132	0.61345		0.51852
142.5	0.29185	0.01132	0.61345		0.51852
143.5	0.28755	0.01132	0.61345		0.51852
144.5	0.27897	0.01132	0.60925		0.5144
145.5	0.27468	0.01132	0.60505		0.51029
146.5	0.26609	0.01132	0.59664		0.51029
147.5	0.2618	0.01132	0.59664		0.51029
148.5	0.25322	0.01132	0.59664		0.51029
149.5	0.24464	0.01132	0.59244		0.51029
150.5	0.24034	0.01132	0.58824		0.51029
151.5	0.24034	0.01132	0.58404		0.50206
152.5	0.24034	0.01132	0.58404		0.50206
153.5	0.22747	0.01132	0.58404		0.50206
154.5	0.22747	0.01132	0.58404		0.49383
155.5	0.22318	0.01509	0.57143		0.49383
156.5	0.21888	0.01509	0.54622		0.49383
157.5	0.21459	0.01509	0.42017		0.49383
158.5	0.21459	0.01509	0.39076		0.49383
159.5	0.20601	0.01887	0.37815		0.49383
160.5	0.20172	0.01887	0.37395		0.49383
161.5	0.20172	0.01887	0.36134		0.49383
162.5	0.20172	0.01887	0.34874		0.48971
163.5	0.19313	0.01887	0.34874		0.48148
164.5	0.18884	0.01887	0.34454		0.47737
165.5	0.18455	0.01887	0.33614		0.47737
166.5	0.17597	0.01887	0.31933		0.47737
167.5	0.16738	0.01887	0.31933		0.47325
168.5	0.16309	0.01887	0.31933		0.47325
169.5	0.16309	0.01887	0.31933		0.46914
170.5	0.14163	0.01887	0.31933		0.46914
171.5	0.12876	0.01887	0.31933		0.46502
172.5	0.12017	0.01887	0.31933		0.46091
173.5	0.11588	0.01887	0.31513		0.45679
174.5	0.11159	0.01887	0.30252		0.45679
175.5	0.11159	0.01887	0.29832		0.45267
176.5	0.1073	0.01887	0.29832		0.45267
177.5	0.103	0.01887	0.29412		0.45267
178.5	0.09442	0.01887	0.28992		0.44444
179.5	0.09013	0.01887	0.28992		0.44444
180.5	0.09013	0.01887	0.28992		0.44444
181.5	0.07725	0.02264	0.28152		0.44444
182.5	0.06867	0.02264	0.28152		0.44033
183.5	0.06009	0.02264	0.27311		0.44033
184.5	0.0515	0.02264	0.26891		0.44033
185.5	0.0515	0.02264	0.26471		0.44033
186.5	0.04721	0.02264	0.26471		0.44033
187.5	0.04292	0.02264	0.25631		0.44033
188.5	0.03863	0.02264	0.25631	0.00368	0.44033
189.5	0.03863	0.02264	0.2437	0.00368	0.43621
190.5	0.03863	0.02264	0.2437	0.00368	0.4321
191.5	0.03863	0.02264	0.2437	0.00368	0.42798
192.5	0.03863	0.02264	0.2395	0.00368	0.42798
193.5	0.03004	0.02264	0.2353	0.00368	0.42798
194.5	0.03004	0.02264	0.22269	0.00368	0.42387
195.5	0.03004	0.02264	0.22269	0.00368	0.41975
196.5	0.03004	0.02264	0.22269	0.00368	0.41975
197.5	0.03004	0.02264	0.21429	0.00368	0.41975
198.5	0.03004	0.02264	0.21009	0.00368	0.41564
199.5	0.03004	0.02264	0.21009	0.00735	0.41564
200.5	0.03004	0.02264	0.21009	0.00735	0.41152
201.5	0.03004	0.02264	0.20589	0.00735	0.41152
202.5	0.02575	0.02264	0.20169	0.00735	0.41152
203.5	0.02575	0.02264	0.19748	0.00735	0.40741
204.5	0.02575	0.02264	0.19748	0.00735	0.40741
205.5	0.02575	0.02264	0.19328	0.00735	0.40741
206.5	0.02146	0.02264	0.18908	0.00735	0.40741
207.5	0.00858	0.02264	0.18068	0.00735	0.40329
208.5	0.00858	0.02264	0.18068	0.00735	0.40329
209.5	0.00858	0.02264	0.17648	0.00735	0.39918
210.5	0.00429	0.02264	0.17648	0.01103	0.39918
211.5	0	0.02264	0.17648	0.01103	0.39918
212.5		0.02264	0.16471	0.01103	0.388
213.5		0.02264	0.16471	0.01471	0.388
214.5		0.02264	0.15686	0.01471	0.388
215.5		0.02264	0.15294	0.01471	0.384
216.5		0.02264	0.15294	0.01471	0.38
217.5		0.02264	0.1451	0.01471	0.38
218.5		0.02264	0.1451	0.01471	0.38
219.5		0.02264	0.13725	0.01471	0.38
220.5		0.02264	0.12941	0.01471	0.38
221.5		0.02264	0.12941	0.01471	0.38
222.5		0.02264	0.12549	0.01471	0.38
223.5		0.02264	0.12549	0.01471	0.38
224.5		0.02264	0.12157	0.01471	0.38
225.5		0.02264	0.11765	0.01471	0.38
226.5		0.02264	0.11765	0.01471	0.38
227.5		0.02264	0.11765	0.01471	0.38
228.5		0.02264	0.11765	0.01471	0.38
229.5		0.02264	0.11373	0.01471	0.38
230.5		0.02264	0.1098	0.01471	0.38
231.5		0.02264	0.10196	0.01471	0.38
232.5		0.02264	0.10196	0.01471	0.38
233.5		0.02264	0.09804	0.01471	0.38
234.5		0.02264	0.09412	0.01471	0.376
235.5		0.02264	0.08235	0.01471	0.372
236.5		0.02264	0.07843	0.01471	0.368
237.5		0.02264	0.07843	0.01471	0.368
238.5		0.02642	0.07843	0.01471	0.368
239.5		0.02642	0.07451	0.01471	0.368
240.5		0.02642	0.06667	0.01471	0.368
241.5		0.02642	0.06667	0.01471	0.368
242.5		0.02642	0.06275	0.01471	0.368
243.5		0.02642	0.05882	0.01471	0.364
244.5		0.02642	0.0549	0.01471	0.364
245.5		0.02642	0.0549	0.01471	0.36
246.5		0.02642	0.0549	0.01471	0.36
247.5		0.02642	0.0549	0.01471	0.36
248.5		0.02642	0.0549	0.01471	0.36
249.5		0.02642	0.0549	0.01471	0.36
250.5		0.02642	0.05098	0.01471	0.36
251.5		0.02642	0.02745	0.01471	0.36
252.5		0.02642	0.02353	0.01471	0.36
253.5		0.02642	0.02353	0.01471	0.36
254.5		0.02642	0.02353	0.01471	0.36
255.5		0.02642	0.01961	0.01838	0.36
256.5		0.02642	0.01961	0.01838	0.36
257.5		0.02642	0.01961	0.02206	0.348
258.5		0.02642	0.01569	0.02206	0.348
259.5		0.02642	0.01569	0.02206	0.348
260.5		0.02642	0.01176	0.02206	0.348
261.5		0.03019	0.00392	0.02206	0.34
262.5		0.03019	0	0.02206	0.34
263.5		0.03019		0.02206	0.34
264.5		0.03019		0.02206	0.34
265.5		0.03019		0.02206	0.34
266.5		0.03396		0.02206	0.336
267.5		0.03396		0.02206	0.336
268.5		0.03774		0.02206	0.328
269.5		0.03774		0.02206	0.328
270.5		0.03774		0.02206	0.324
271.5		0.03774		0.02206	0.324
272.5		0.03774		0.02206	0.324
273.5		0.03774		0.02206	0.32
274.5		0.03774		0.02206	0.32
275.5		0.03774		0.02206	0.32
276.5		0.03774		0.02206	0.272
277.5		0.04151		0.02206	0.24
278.5		0.04151		0.02206	0.228
279.5		0.04151		0.02206	0.216
280.5		0.04151		0.02206	0.212
281.5		0.04151		0.02206	0.208
282.5		0.04151		0.02206	0.2
283.5		0.04151		0.02206	0.2
284.5		0.04151		0.02206	0.2
285.5		0.04151		0.02206	0.196
286.5		0.04151		0.02206	0.192
287.5		0.04528		0.02206	0.192
288.5		0.04528		0.02206	0.192
289.5		0.04528		0.02206	0.192
290.5		0.04906		0.02206	0.192
291.5		0.04906		0.02206	0.192
292.5		0.05283		0.02206	0.188
293.5		0.05283		0.02206	0.188
294.5		0.05283		0.02206	0.188
295.5		0.05283		0.02206	0.184
296.5		0.05283		0.02206	0.184	0.00294
297.5		0.05283		0.02206	0.184	0.00294
298.5		0.05283		0.02206	0.18	0.00294
299.5		0.05283		0.02206	0.18	0.00294
300.5		0.05283		0.02206	0.18	0.00294
301.5		0.0566		0.02206	0.18	0.00588
302.5		0.0566		0.02206	0.176	0.00588
303.5		0.0566		0.02206	0.176	0.00588
304.5		0.06038		0.02206	0.176	0.00588
305.5		0.06038		0.02206	0.176	0.00588
306.5		0.06038		0.02206	0.176	0.00588
307.5		0.06038		0.02206	0.172	0.00588
308.5		0.06415		0.02206	0.168	0.00588
309.5		0.06415		0.02206	0.16	0.00588
310.5		0.06415		0.02206	0.152	0.00588
311.5		0.06792		0.02206	0.148	0.00588
312.5		0.06792		0.02206	0.148	0.00588
313.5		0.06792		0.02206	0.144	0.00588
314.5		0.06792		0.02206	0.144	0.00588
315.5		0.06792		0.02206	0.144	0.00588
316.5		0.0717		0.02206	0.14	0.00588
317.5		0.0717		0.02206	0.14	0.00588
318.5		0.0717		0.02206	0.14	0.00588
319.5		0.0717		0.02206	0.14	0.00588
320.5		0.07925		0.02206	0.14	0.00588
321.5		0.07925		0.02206	0.14	0.00588
322.5		0.08302		0.02206	0.132	0.00882
323.5		0.08679		0.02206	0.132	0.00882
324.5		0.08679		0.02206	0.132	0.00882
325.5		0.08679		0.02206	0.128	0.00882
326.5		0.08679		0.02206	0.124	0.00882
327.5		0.08679		0.02206	0.12	0.00882
328.5		0.08679		0.02206	0.12	0.00882
329.5		0.08679		0.02206	0.112	0.00882
330.5		0.08679		0.02206	0.108	0.00882
331.5		0.08679		0.02206	0.104	0.00882
332.5		0.08679		0.02206	0.1	0.00882
333.5		0.08679		0.02206	0.1	0.00882
334.5		0.09057		0.02206	0.096	0.00882
335.5		0.09811		0.02206	0.096	0.00882
336.5		0.10189		0.02206	0.092	0.00882
337.5		0.10189		0.02206	0.088	0.00882
338.5		0.10189		0.02206	0.088	0.01176
339.5		0.10189		0.02206	0.088	0.01176
340.5		0.10189		0.02206	0.088	0.01176
341.5		0.10566		0.02206	0.088	0.01176
342.5		0.10566		0.02206	0.088	0.01176
343.5		0.10943		0.02206	0.088	0.01176
344.5		0.10943		0.02206	0.088	0.01176
345.5		0.10943		0.02206	0.088	0.01176
346.5		0.10943		0.02206	0.088	0.01176
347.5		0.10943		0.02206	0.088	0.01176
348.5		0.10943		0.02206	0.088	0.01176
349.5		0.11321		0.02206	0.088	0.01176
350.5		0.11321		0.02206	0.084	0.01176
351.5		0.11321		0.02206	0.08	0.01176
352.5		0.11321		0.02206	0.076	0.01176
353.5		0.11321		0.02206	0.072	0.01176
354.5		0.11698		0.02206	0.072	0.01176
355.5		0.11698		0.02206	0.072	0.01176
356.5		0.11698		0.02206	0.072	0.01176
357.5		0.11698		0.02206	0.068	0.01176
358.5		0.11698		0.02206	0.064	0.01176
359.5		0.11698		0.02206	0.064	0.01176
360.5		0.11698		0.02206	0.06	0.01176
361.5		0.11698		0.02206	0.056	0.01176
362.5		0.11698		0.02206	0.056	0.01176
363.5		0.11698		0.02206	0.056	0.01176
364.5		0.11698		0.02206	0.052	0.01176
365.5		0.11698		0.02206	0.052	0.01176
366.5		0.11698		0.02206	0.044	0.01176
367.5		0.11698		0.02206	0.044	0.01176
368.5		0.11698		0.02206	0.044	0.01176
369.5		0.11698		0.02206	0.036	0.01176
370.5		0.11698		0.02206	0.032	0.01176
371.5		0.11698		0.02206	0.032	0.01176
372.5		0.11698		0.02206	0.032	0.01176
373.5		0.11698		0.02206	0.032	0.01176
374.5		0.11698		0.02574	0.032	0.01176
375.5		0.11698		0.02574	0.032	0.01176
376.5		0.11698		0.02574	0.032	0.01176
377.5		0.12075		0.02574	0.032	0.01176
378.5		0.12075		0.02574	0.032	0.01176
379.5		0.12075		0.02941	0.032	0.01176
380.5		0.12075		0.02941	0.032	0.01176
381.5		0.12075		0.02941	0.032	0.01176
382.5		0.12075		0.02941	0.028	0.01176
383.5		0.12075		0.02941	0.028	0.01176
384.5		0.12075		0.02941	0.024	0.01176
385.5		0.12075		0.03309	0.024	0.01176
386.5		0.12075		0.03309	0.024	0.01176
387.5		0.12453		0.03309	0.024	0.01176
388.5		0.12453		0.03676	0.024	0.01176
389.5		0.12453		0.03676	0.02	0.01176
390.5		0.1283		0.03676	0.02	0.01176
391.5		0.1283		0.03676	0.02	0.01176
392.5		0.1283		0.03676	0.02	0.01176
393.5		0.1283		0.03676	0.02	0.01176
394.5		0.1283		0.03676	0.02	0.01176
395.5		0.1283		0.03676	0.02	0.01176
396.5		0.1283		0.03676	0.02	0.01176
397.5		0.1283		0.03676	0.02	0.01471
398.5		0.1283		0.03676	0.016	0.01471
399.5		0.1283		0.03676	0.016	0.01471
400.5		0.1283		0.03676	0.016	0.01471
401.5		0.1283		0.03676	0.016	0.01471
402.5		0.13208		0.03676	0.016	0.01471
403.5		0.13208		0.04044	0.016	0.01471
404.5		0.13208		0.04044	0.012	0.01471
405.5		0.13208		0.04044	0.012	0.01471
406.5		0.13585		0.04044	0.012	0.01471
407.5		0.13585		0.04044	0.012	0.01471
408.5		0.13585		0.04044	0.012	0.01471
409.5		0.13585		0.04412	0.012	0.01471
410.5		0.13585		0.04412	0.012	0.01471
411.5		0.13585		0.04412	0.008	0.01471
412.5		0.13585		0.04412	0.008	0.01471
413.5		0.13585		0.04412	0.008	0.01471
414.5		0.13585		0.04779	0.008	0.01471
415.5		0.13962		0.04779	0.008	0.01471
416.5		0.13962		0.04779	0.008	0.01471
417.5		0.13962		0.04779	0.008	0.01471
418.5		0.13962		0.04779	0.004	0.01471
419.5		0.13962		0.05147	0.004	0.01471
420.5		0.1434		0.05147	0.004	0.01471
421.5		0.1434		0.05147	0.004	0.01471
422.5		0.1434		0.05147	0.004	0.01471
423.5		0.1434		0.05147	0.004	0.01471
424.5		0.1434		0.05147	0.004	0.01471
425.5		0.1434		0.05147	0.004	0.01471
426.5		0.1434		0.05147	0.004	0.01471
427.5		0.1434		0.05147	0.004	0.01471
428.5		0.1434		0.05147	0.004	0.01471
429.5		0.1434		0.05147	0.004	0.01471
430.5		0.1434		0.05147	0.004	0.01471
431.5		0.1434		0.05147	0.004	0.01471
432.5		0.1434		0.05515	0.004	0.01471
433.5		0.1434		0.05515	0.004	0.01471
434.5		0.1434		0.05515	0	0.01471
435.5		0.1434		0.05515		0.01471
436.5		0.1434		0.05515		0.01471
437.5		0.1434		0.05515		0.01471
438.5		0.1434		0.05515		0.01471
439.5		0.1434		0.05515		0.01471
440.5		0.1434		0.05515		0.01471
441.5		0.1434		0.05515		0.01471
442.5		0.1434		0.05515		0.01471
443.5		0.1434		0.05515		0.01471
444.5		0.1434		0.05515		0.01471
445.5		0.1434		0.05515		0.01471
446.5		0.1434		0.05515		0.01471
447.5		0.1434		0.05515		0.01471
448.5		0.1434		0.05515		0.01471
449.5		0.1434		0.05515		0.01471
450.5		0.1434		0.05515		0.01471
451.5		0.1434		0.05515		0.01471
452.5		0.1434		0.05515		0.01471
453.5		0.1434		0.05515		0.01471
454.5		0.1434		0.05515		0.01471
455.5		0.1434		0.05515		0.01471
456.5		0.1434		0.05515		0.01471
457.5		0.1434		0.05515		0.01471
458.5		0.1434		0.05515		0.01471
459.5		0.1434		0.05515		0.01471
460.5		0.1434		0.05515		0.01471
461.5		0.1434		0.05515		0.01471
462.5		0.1434		0.05515		0.01471
463.5		0.1434		0.05515		0.01471
464.5		0.1434		0.05515		0.01471
465.5		0.1434		0.05515		0.01471
466.5		0.1434		0.05515		0.01471

## Sheet: Fig. 3d
	At end of exposure		After LB		Dividing
1h	0.802575	0.869	<4.0E-3	<3.4E-3	0.143	0.0671
2h	0.656652	0.69378	<3.9E-3	<2.30E-3	0.059	0.038288
4h	0.39485	0.35567	<4.0E-3	<2.9E-3	0.035	0.023188

## Sheet: Fig. 3f
Time in min	Undamaged fraction	Dividing fraction			fitted courve y =y0-y0*exp( -kt)
0.5	1				yO	k in min-1
1.5	1			0 - 500 min	1	0.003015
2.5	1			520 - 1325 min	0.22464	0.001197
3.5	1			1325 - 2050 min	0.08696	0.0003377
4.5	1
5.5	0.99638
6.5	0.99638
7.5	0.99275
8.5	0.99275
9.5	0.99275
10.5	0.98551
11.5	0.98551
12.5	0.98188
13.5	0.96739
14.5	0.96739
15.5	0.96377
16.5	0.96014
17.5	0.95652
18.5	0.95652
19.5	0.95652
20.5	0.9529
21.5	0.9529
22.5	0.94565
23.5	0.92754
24.5	0.92391
25.5	0.90942
26.5	0.90942
27.5	0.90942
28.5	0.90942
29.5	0.90942
30.5	0.90942
31.5	0.89855
32.5	0.8913
33.5	0.88406
34.5	0.88406
35.5	0.87681
36.5	0.87319
37.5	0.86957
38.5	0.86594
39.5	0.86594
40.5	0.86594
41.5	0.86594
42.5	0.86594
43.5	0.85507
44.5	0.85145
45.5	0.85145
46.5	0.84783
47.5	0.84783
48.5	0.84783
49.5	0.84058
50.5	0.84058
51.5	0.83696
52.5	0.82971
53.5	0.82609
54.5	0.82609
55.5	0.82246
56.5	0.82246
57.5	0.82246
58.5	0.81522
59.5	0.81522
60.5	0.81522
61.5	0.81159
62.5	0.81159
63.5	0.80435
64.5	0.80435
65.5	0.80072
66.5	0.80072
67.5	0.80072
68.5	0.80072
69.5	0.80072
70.5	0.78986
71.5	0.78986
72.5	0.78623
73.5	0.77899
74.5	0.77536
75.5	0.77174
76.5	0.76812
77.5	0.76812
78.5	0.76449
79.5	0.76449
80.5	0.76449
81.5	0.76449
82.5	0.76449
83.5	0.76087
84.5	0.75725
85.5	0.75362
86.5	0.75362
87.5	0.75362
88.5	0.75362
89.5	0.74638
90.5	0.74638
91.5	0.74638
92.5	0.74638
93.5	0.74275
94.5	0.73913
95.5	0.73913
96.5	0.73551
97.5	0.73188
98.5	0.73188
99.5	0.72464
100.5	0.72464
101.5	0.72101
102.5	0.71739
103.5	0.71739
104.5	0.71377
105.5	0.71377
106.5	0.71014
107.5	0.70652
108.5	0.70652
109.5	0.70652
110.5	0.69928
111.5	0.69928
112.5	0.69928
113.5	0.69928
114.5	0.69928
115.5	0.69565
116.5	0.69565
117.5	0.68841
118.5	0.68478
119.5	0.68116
120.5	0.67754
121.5	0.67754
122.5	0.67754
123.5	0.67754
124.5	0.67754
125.5	0.67754
126.5	0.67754
127.5	0.67754
128.5	0.67754
129.5	0.67754
130.5	0.67391
131.5	0.67029
132.5	0.67029
133.5	0.67029
134.5	0.67029
135.5	0.67029
136.5	0.67029
137.5	0.66667
138.5	0.66667
139.5	0.6558
140.5	0.6558
141.5	0.6558
142.5	0.6558
143.5	0.6558
144.5	0.65217
145.5	0.65217
146.5	0.65217
147.5	0.64855
148.5	0.64493
149.5	0.64493
150.5	0.64493
151.5	0.64493
152.5	0.64493
153.5	0.64493
154.5	0.6413
155.5	0.6413
156.5	0.6413
157.5	0.63768
158.5	0.63406
159.5	0.63406
160.5	0.63406
161.5	0.63043
162.5	0.63043
163.5	0.63043
164.5	0.62681
165.5	0.62319
166.5	0.61957
167.5	0.61957
168.5	0.61232
169.5	0.6087
170.5	0.6087
171.5	0.6087
172.5	0.6087
173.5	0.60507
174.5	0.60507
175.5	0.60145
176.5	0.60145
177.5	0.60145
178.5	0.60145
179.5	0.60145
180.5	0.60145
181.5	0.60145
182.5	0.60145
183.5	0.5942
184.5	0.5942
185.5	0.5942
186.5	0.58696
187.5	0.58696
188.5	0.58333
189.5	0.57971
190.5	0.57971
191.5	0.57971
192.5	0.57971
193.5	0.57609
194.5	0.57246
195.5	0.57246
196.5	0.56884
197.5	0.56884
198.5	0.56884
199.5	0.56159
200.5	0.56159
201.5	0.55797
202.5	0.55072
203.5	0.5471
204.5	0.5471
205.5	0.5471
206.5	0.5471
207.5	0.5471
208.5	0.54348
209.5	0.54348
210.5	0.53986
211.5	0.53986
212.5	0.53623
213.5	0.53261
214.5	0.52899
215.5	0.52899
216.5	0.52899
217.5	0.52899
218.5	0.52899
219.5	0.52536
220.5	0.51087
221.5	0.50362
222.5	0.50362
223.5	0.50362
224.5	0.50362
225.5	0.5
226.5	0.5
227.5	0.5
228.5	0.49638
229.5	0.49638
230.5	0.49638
231.5	0.49275
232.5	0.48913
233.5	0.48913
234.5	0.48913
235.5	0.48551
236.5	0.48188
237.5	0.47826
238.5	0.47826
239.5	0.47826
240.5	0.47826
241.5	0.47826
242.5	0.47826
243.5	0.47826
244.5	0.47826
245.5	0.47101
246.5	0.46739
247.5	0.46377
248.5	0.46014
249.5	0.46014
250.5	0.45652
251.5	0.4529
252.5	0.4529
253.5	0.4529
254.5	0.4529
255.5	0.4529
256.5	0.4529
257.5	0.4529
258.5	0.4529
259.5	0.4529
260.5	0.4529
261.5	0.4529
262.5	0.4529
263.5	0.4529
264.5	0.4529
265.5	0.44565
266.5	0.44203
267.5	0.43841
268.5	0.43841
269.5	0.43478
270.5	0.43116
271.5	0.43116
272.5	0.43116
273.5	0.43116
274.5	0.43116
275.5	0.43116
276.5	0.42754
277.5	0.42754
278.5	0.42754
279.5	0.42754
280.5	0.42754
281.5	0.42391
282.5	0.42391
283.5	0.42391
284.5	0.42391
285.5	0.42391
286.5	0.42391
287.5	0.42029
288.5	0.42029
289.5	0.41667
290.5	0.40942
291.5	0.40217
292.5	0.40217
293.5	0.40217
294.5	0.40217
295.5	0.39855
296.5	0.39855
297.5	0.39493
298.5	0.39493
299.5	0.39493
300.5	0.39493
301.5	0.39493
302.5	0.39493
303.5	0.3913
304.5	0.3913
305.5	0.38768
306.5	0.38768
307.5	0.38768
308.5	0.38768
309.5	0.38768
310.5	0.38768
311.5	0.38406
312.5	0.38406
313.5	0.38406
314.5	0.38406
315.5	0.38043
316.5	0.38043
317.5	0.38043
318.5	0.38043
319.5	0.38043
320.5	0.37681
321.5	0.37681
322.5	0.37681
323.5	0.37681
324.5	0.37681
325.5	0.37319
326.5	0.37319
327.5	0.37319
328.5	0.36957
329.5	0.36957
330.5	0.36957
331.5	0.36594
332.5	0.36594
333.5	0.36594
334.5	0.36232
335.5	0.36232
336.5	0.36232
337.5	0.3587
338.5	0.3587
339.5	0.3587
340.5	0.3587
341.5	0.3587
342.5	0.3587
343.5	0.3587
344.5	0.35507
345.5	0.35507
346.5	0.35145
347.5	0.35145
348.5	0.35145
349.5	0.35145
350.5	0.35145
351.5	0.35145
352.5	0.34783
353.5	0.34783
354.5	0.34783
355.5	0.3442
356.5	0.3442
357.5	0.3442
358.5	0.3442
359.5	0.34058
360.5	0.34058
361.5	0.34058
362.5	0.34058
363.5	0.34058
364.5	0.34058
365.5	0.34058
366.5	0.34058
367.5	0.34058
368.5	0.34058
369.5	0.34058
370.5	0.34058
371.5	0.34058
372.5	0.34058
373.5	0.34058
374.5	0.34058
375.5	0.33696
376.5	0.33696
377.5	0.33696
378.5	0.33333
379.5	0.33333
380.5	0.33333
381.5	0.32971
382.5	0.32971
383.5	0.32971
384.5	0.32971
385.5	0.32971
386.5	0.32609
387.5	0.32246
388.5	0.32246
389.5	0.32246
390.5	0.32246
391.5	0.31884
392.5	0.31522
393.5	0.31522
394.5	0.31159
395.5	0.30797
396.5	0.30797
397.5	0.30435
398.5	0.30435
399.5	0.30435
400.5	0.30435
401.5	0.30435
402.5	0.30435
403.5	0.30435
404.5	0.29348
405.5	0.29348
406.5	0.28986
407.5	0.28986
408.5	0.28986
409.5	0.28986
410.5	0.28986
411.5	0.28986
412.5	0.28623
413.5	0.28623
414.5	0.28261
415.5	0.27899
416.5	0.27899
417.5	0.27899
418.5	0.27899
419.5	0.27899
420.5	0.27899
421.5	0.27536
422.5	0.27536
423.5	0.27536
424.5	0.27536
425.5	0.27536
426.5	0.27536
427.5	0.27174
428.5	0.27174
429.5	0.27174
430.5	0.27174
431.5	0.26812
432.5	0.26812
433.5	0.26812
434.5	0.26449
435.5	0.26449
436.5	0.26449
437.5	0.26449
438.5	0.26449
439.5	0.26449
440.5	0.26087
441.5	0.26087
442.5	0.26087
443.5	0.26087
444.5	0.26087
445.5	0.26087
446.5	0.26087
447.5	0.26087
448.5	0.26087
449.5	0.25725
450.5	0.25725
451.5	0.25725
452.5	0.25725
453.5	0.25725
454.5	0.25725
455.5	0.25725
456.5	0.25725
457.5	0.25725
458.5	0.25725
459.5	0.25725
460.5	0.25725
461.5	0.25362
462.5	0.25
463.5	0.25
464.5	0.25
465.5	0.25
466.5	0.25
467.5	0.25
468.5	0.25
469.5	0.25
470.5	0.25
471.5	0.24638
472.5	0.24638
473.5	0.24638
474.5	0.24638
475.5	0.24638
476.5	0.24275
477.5	0.24275
478.5	0.24275
479.5	0.24275
480.5	0.24275
481.5	0.24275
482.5	0.24275
483.5	0.24275
484.5	0.23913
485.5	0.23913
486.5	0.23913
487.5	0.23551
488.5	0.23551
489.5	0.23551
490.5	0.23188
491.5	0.23188	0
492.5	0.23188	0.0036
493.5	0.23188	0.0036
494.5	0.23188	0.0036
495.5	0.23188	0.0036
496.5	0.23188	0.0036
497.5	0.23188	0.0036
498.5	0.23188	0.0036
499.5	0.23188	0.0036
500.5	0.23188	0.0036
501.5	0.23188	0.0036
502.5	0.23188	0.0036
503.5	0.23188	0.0036
504.5	0.23188	0.0036
505.5	0.22826	0.0036
506.5	0.22826	0.0036
507.5	0.22826	0.0036
508.5	0.22826	0.0036
509.5	0.22826	0.0036
510.5	0.22826	0.0036
511.5	0.22826	0.0036
512.5	0.22826	0.0036
513.5	0.22826	0.0036
514.5	0.22826	0.0036
515.5	0.22826	0.0036
516.5	0.22826	0.0036
517.5	0.22826	0.0036
518.5	0.22464	0.0036
519.5	0.22464	0.0036
520.5	0.22464	0.0036
521.5	0.22464	0.0036
522.5	0.22464	0.0036
523.5	0.22464	0.0036
524.5	0.22464	0.0036
525.5	0.22464	0.0036
526.5	0.22464	0.0036
527.5	0.22464	0.0036
528.5	0.22464	0.0036
529.5	0.22464	0.0036
530.5	0.22464	0.0036
531.5	0.22464	0.0036
532.5	0.22464	0.0036
533.5	0.22464	0.0036
534.5	0.22464	0.0036
535.5	0.22464	0.0036
536.5	0.22464	0.0036
537.5	0.22464	0.0036
538.5	0.22464	0.0036
539.5	0.22464	0.0036
540.5	0.22464	0.0036
541.5	0.22464	0.0036
542.5	0.22464	0.0036
543.5	0.22464	0.0036
544.5	0.22464	0.0036
545.5	0.22464	0.0036
546.5	0.22464	0.0036
547.5	0.22464	0.0036
548.5	0.22464	0.0036
549.5	0.22464	0.0036
550.5	0.22464	0.00719
551.5	0.22464	0.00719
552.5	0.22101	0.00719
553.5	0.22101	0.00719
554.5	0.22101	0.00719
555.5	0.22101	0.00719
556.5	0.22101	0.00719
557.5	0.22101	0.00719
558.5	0.22101	0.00719
559.5	0.22101	0.00719
560.5	0.22101	0.00719
561.5	0.22101	0.00719
562.5	0.22101	0.00719
563.5	0.22101	0.00719
564.5	0.21739	0.00719
565.5	0.21739	0.00719
566.5	0.21739	0.00719
567.5	0.21739	0.00719
568.5	0.21739	0.00719
569.5	0.21739	0.00719
570.5	0.21739	0.00719
571.5	0.21739	0.00719
572.5	0.21377	0.00719
573.5	0.21377	0.00719
574.5	0.21377	0.00719
575.5	0.21377	0.00719
576.5	0.21377	0.00719
577.5	0.21377	0.00719
578.5	0.21377	0.00719
579.5	0.21377	0.00719
580.5	0.21377	0.00719
581.5	0.21377	0.00719
582.5	0.21377	0.00719
583.5	0.21377	0.00719
584.5	0.21377	0.00719
585.5	0.21377	0.00719
586.5	0.21377	0.00719
587.5	0.21377	0.00719
588.5	0.21014	0.00719
589.5	0.21014	0.00719
590.5	0.21014	0.00719
591.5	0.21014	0.00719
592.5	0.21014	0.00719
593.5	0.21014	0.00719
594.5	0.21014	0.00719
595.5	0.21014	0.00719
596.5	0.21014	0.00719
597.5	0.21014	0.00719
598.5	0.21014	0.00719
599.5	0.21014	0.00719
600.5	0.21014	0.00719
601.5	0.21014	0.00719
602.5	0.21014	0.00719
603.5	0.21014	0.00719
604.5	0.21014	0.00719
605.5	0.21014	0.00719
606.5	0.21014	0.00719
607.5	0.21014	0.00719
608.5	0.21014	0.00719
609.5	0.21014	0.00719
610.5	0.21014	0.00719
611.5	0.21014	0.00719
612.5	0.21014	0.00719
613.5	0.20652	0.00719
614.5	0.20652	0.00719
615.5	0.20652	0.00719
616.5	0.2029	0.00719
617.5	0.2029	0.00719
618.5	0.2029	0.00719
619.5	0.2029	0.00719
620.5	0.2029	0.00719
621.5	0.2029	0.00719
622.5	0.2029	0.00719
623.5	0.2029	0.00719
624.5	0.2029	0.00719
625.5	0.2029	0.00719
626.5	0.2029	0.00719
627.5	0.2029	0.00719
628.5	0.2029	0.00719
629.5	0.2029	0.00719
630.5	0.2029	0.00719
631.5	0.19928	0.00719
632.5	0.19928	0.00719
633.5	0.19928	0.00719
634.5	0.19928	0.00719
635.5	0.19928	0.00719
636.5	0.19928	0.00719
637.5	0.19928	0.00719
638.5	0.19928	0.00719
639.5	0.19928	0.00719
640.5	0.19928	0.00719
641.5	0.19928	0.00719
642.5	0.19928	0.00719
643.5	0.19928	0.00719
644.5	0.19928	0.00719
645.5	0.19928	0.00719
646.5	0.19928	0.00719
647.5	0.19928	0.00719
648.5	0.19928	0.00719
649.5	0.19928	0.00719
650.5	0.19565	0.00719
651.5	0.19565	0.00719
652.5	0.19565	0.00719
653.5	0.19565	0.00719
654.5	0.19565	0.00719
655.5	0.19565	0.00719
656.5	0.19565	0.00719
657.5	0.19565	0.00719
658.5	0.19565	0.00719
659.5	0.19565	0.00719
660.5	0.19565	0.00719
661.5	0.19565	0.00719
662.5	0.19565	0.00719
663.5	0.19565	0.00719
664.5	0.19565	0.00719
665.5	0.19565	0.00719
666.5	0.19203	0.00719
667.5	0.19203	0.00719
668.5	0.18841	0.00719
669.5	0.18841	0.00719
670.5	0.18841	0.00719
671.5	0.18841	0.00719
672.5	0.18841	0.00719
673.5	0.18841	0.00719
674.5	0.18841	0.00719
675.5	0.18841	0.00719
676.5	0.18841	0.00719
677.5	0.18841	0.00719
678.5	0.18841	0.00719
679.5	0.18841	0.00719
680.5	0.18841	0.00719
681.5	0.18841	0.00719
682.5	0.18841	0.00719
683.5	0.18841	0.00719
684.5	0.18841	0.00719
685.5	0.18841	0.00719
686.5	0.18841	0.00719
687.5	0.18841	0.00719
688.5	0.18841	0.00719
689.5	0.18841	0.00719
690.5	0.18841	0.00719
691.5	0.18841	0.00719
692.5	0.18841	0.00719
693.5	0.18841	0.00719
694.5	0.18841	0.00719
695.5	0.18478	0.00719
696.5	0.18478	0.00719
697.5	0.18478	0.00719
698.5	0.18116	0.00719
699.5	0.18116	0.00719
700.5	0.18116	0.00719
701.5	0.18116	0.00719
702.5	0.18116	0.00719
703.5	0.18116	0.00719
704.5	0.18116	0.00719
705.5	0.18116	0.00719
706.5	0.18116	0.00719
707.5	0.18116	0.00719
708.5	0.18116	0.00719
709.5	0.18116	0.00719
710.5	0.18116	0.00719
711.5	0.18116	0.00719
712.5	0.17754	0.00719
713.5	0.17754	0.00719
714.5	0.17754	0.00719
715.5	0.17754	0.00719
716.5	0.17754	0.00719
717.5	0.17754	0.00719
718.5	0.17754	0.00719
719.5	0.17754	0.00719
720.5	0.17754	0.00719
721.5	0.17754	0.00719
722.5	0.17391	0.00719
723.5	0.17391	0.00719
724.5	0.17391	0.00719
725.5	0.17391	0.00719
726.5	0.17391	0.00719
727.5	0.17391	0.00719
728.5	0.17391	0.00719
729.5	0.17391	0.00719
730.5	0.17391	0.00719
731.5	0.17391	0.00719
732.5	0.17391	0.00719
733.5	0.17391	0.00719
734.5	0.17391	0.00719
735.5	0.17391	0.00719
736.5	0.17391	0.00719
737.5	0.17391	0.00719
738.5	0.17391	0.00719
739.5	0.17391	0.00719
740.5	0.17391	0.00719
741.5	0.17391	0.00719
742.5	0.17391	0.00719
743.5	0.17391	0.00719
744.5	0.17391	0.00719
745.5	0.17391	0.00719
746.5	0.17391	0.00719
747.5	0.17029	0.00719
748.5	0.17029	0.00719
749.5	0.17029	0.00719
750.5	0.17029	0.00719
751.5	0.17029	0.00719
752.5	0.17029	0.00719
753.5	0.17029	0.00719
754.5	0.17029	0.00719
755.5	0.17029	0.00719
756.5	0.17029	0.00719
757.5	0.17029	0.00719
758.5	0.17029	0.00719
759.5	0.17029	0.00719
760.5	0.17029	0.00719
761.5	0.17029	0.00719
762.5	0.17029	0.01079
763.5	0.17029	0.01079
764.5	0.17029	0.01079
765.5	0.17029	0.01079
766.5	0.17029	0.01079
767.5	0.16667	0.01079
768.5	0.16667	0.01079
769.5	0.16667	0.01079
770.5	0.16667	0.01079
771.5	0.16667	0.01079
772.5	0.16667	0.01079
773.5	0.16667	0.01079
774.5	0.16667	0.01079
775.5	0.16667	0.01079
776.5	0.16667	0.01079
777.5	0.16667	0.01079
778.5	0.16667	0.01079
779.5	0.16667	0.01079
780.5	0.16667	0.01079
781.5	0.16667	0.01079
782.5	0.16667	0.01079
783.5	0.16667	0.01439
784.5	0.16667	0.01799
785.5	0.16667	0.01799
786.5	0.16667	0.01799
787.5	0.16667	0.01799
788.5	0.16667	0.01799
789.5	0.16304	0.01799
790.5	0.16304	0.01799
791.5	0.16304	0.01799
792.5	0.16304	0.01799
793.5	0.16304	0.01799
794.5	0.16304	0.02158
795.5	0.16304	0.02158
796.5	0.16304	0.02158
797.5	0.16304	0.02158
798.5	0.16304	0.02158
799.5	0.16304	0.02158
800.5	0.16304	0.02158
801.5	0.16304	0.02158
802.5	0.16304	0.02158
803.5	0.16304	0.02158
804.5	0.16304	0.02158
805.5	0.16304	0.02158
806.5	0.16304	0.02158
807.5	0.16304	0.02158
808.5	0.16304	0.02158
809.5	0.16304	0.02158
810.5	0.16304	0.02158
811.5	0.16304	0.02158
812.5	0.16304	0.02158
813.5	0.16304	0.02158
814.5	0.16304	0.02158
815.5	0.16304	0.02158
816.5	0.16304	0.02158
817.5	0.15942	0.02158
818.5	0.15942	0.02158
819.5	0.15942	0.02518
820.5	0.15942	0.02518
821.5	0.15942	0.02518
822.5	0.15942	0.02518
823.5	0.15942	0.02518
824.5	0.15942	0.02518
825.5	0.15942	0.02518
826.5	0.15942	0.02518
827.5	0.15942	0.02518
828.5	0.15942	0.02518
829.5	0.1558	0.02518
830.5	0.1558	0.02518
831.5	0.1558	0.02518
832.5	0.1558	0.02518
833.5	0.1558	0.02518
834.5	0.1558	0.02518
835.5	0.1558	0.02518
836.5	0.1558	0.02518
837.5	0.1558	0.02518
838.5	0.1558	0.02518
839.5	0.1558	0.02518
840.5	0.1558	0.02518
841.5	0.1558	0.02518
842.5	0.1558	0.02518
843.5	0.1558	0.02518
844.5	0.1558	0.02518
845.5	0.1558	0.02518
846.5	0.1558	0.02518
847.5	0.1558	0.02518
848.5	0.1558	0.02518
849.5	0.1558	0.02518
850.5	0.1558	0.02518
851.5	0.1558	0.02518
852.5	0.1558	0.02518
853.5	0.1558	0.02518
854.5	0.1558	0.02518
855.5	0.1558	0.02518
856.5	0.1558	0.02518
857.5	0.1558	0.02518
858.5	0.1558	0.02518
859.5	0.1558	0.02518
860.5	0.1558	0.02518
861.5	0.1558	0.02518
862.5	0.1558	0.02518
863.5	0.1558	0.02518
864.5	0.1558	0.02518
865.5	0.1558	0.02518
866.5	0.1558	0.02518
867.5	0.1558	0.02518
868.5	0.1558	0.02518
869.5	0.1558	0.02518
870.5	0.1558	0.02518
871.5	0.1558	0.02518
872.5	0.15217	0.02518
873.5	0.15217	0.02518
874.5	0.15217	0.02518
875.5	0.15217	0.02878
876.5	0.15217	0.02878
877.5	0.15217	0.02878
878.5	0.15217	0.02878
879.5	0.15217	0.02878
880.5	0.15217	0.02878
881.5	0.15217	0.02878
882.5	0.15217	0.02878
883.5	0.15217	0.02878
884.5	0.15217	0.02878
885.5	0.15217	0.02878
886.5	0.15217	0.02878
887.5	0.15217	0.02878
888.5	0.15217	0.02878
889.5	0.14855	0.02878
890.5	0.14855	0.02878
891.5	0.14855	0.02878
892.5	0.14855	0.02878
893.5	0.14855	0.02878
894.5	0.14855	0.02878
895.5	0.14855	0.02878
896.5	0.14855	0.02878
897.5	0.14855	0.02878
898.5	0.14855	0.02878
899.5	0.14855	0.02878
900.5	0.14855	0.02878
901.5	0.14855	0.02878
902.5	0.14855	0.02878
903.5	0.14855	0.02878
904.5	0.14855	0.02878
905.5	0.14855	0.02878
906.5	0.14493	0.02878
907.5	0.14493	0.02878
908.5	0.14493	0.02878
909.5	0.14493	0.02878
910.5	0.14493	0.02878
911.5	0.14493	0.02878
912.5	0.14493	0.02878
913.5	0.14493	0.02878
914.5	0.14493	0.02878
915.5	0.14493	0.02878
916.5	0.1413	0.02878
917.5	0.1413	0.02878
918.5	0.1413	0.02878
919.5	0.1413	0.02878
920.5	0.1413	0.02878
921.5	0.1413	0.02878
922.5	0.1413	0.02878
923.5	0.1413	0.02878
924.5	0.1413	0.02878
925.5	0.1413	0.02878
926.5	0.1413	0.02878
927.5	0.1413	0.02878
928.5	0.1413	0.02878
929.5	0.1413	0.02878
930.5	0.1413	0.02878
931.5	0.1413	0.02878
932.5	0.1413	0.02878
933.5	0.1413	0.02878
934.5	0.1413	0.02878
935.5	0.1413	0.02878
936.5	0.13406	0.02878
937.5	0.13406	0.02878
938.5	0.13406	0.02878
939.5	0.13406	0.02878
940.5	0.13406	0.02878
941.5	0.13406	0.02878
942.5	0.13406	0.02878
943.5	0.13406	0.02878
944.5	0.13406	0.02878
945.5	0.13406	0.02878
946.5	0.13406	0.02878
947.5	0.13406	0.02878
948.5	0.13406	0.02878
949.5	0.13406	0.02878
950.5	0.13406	0.02878
951.5	0.13406	0.02878
952.5	0.13406	0.02878
953.5	0.13406	0.02878
954.5	0.13406	0.02878
955.5	0.13406	0.02878
956.5	0.13406	0.02878
957.5	0.13406	0.02878
958.5	0.13406	0.03237
959.5	0.13406	0.03237
960.5	0.13406	0.03237
961.5	0.13406	0.03237
962.5	0.13406	0.03237
963.5	0.13406	0.03237
964.5	0.13406	0.03237
965.5	0.13406	0.03237
966.5	0.13406	0.03237
967.5	0.13406	0.03237
968.5	0.13043	0.03237
969.5	0.13043	0.03237
970.5	0.13043	0.03237
971.5	0.13043	0.03237
972.5	0.13043	0.03237
973.5	0.13043	0.03237
974.5	0.13043	0.03237
975.5	0.13043	0.03237
976.5	0.13043	0.03237
977.5	0.13043	0.03237
978.5	0.12681	0.03237
979.5	0.12681	0.03237
980.5	0.12681	0.03237
981.5	0.12681	0.03237
982.5	0.12681	0.03237
983.5	0.12681	0.03597
984.5	0.12681	0.03957
985.5	0.12681	0.03957
986.5	0.12681	0.03957
987.5	0.12681	0.03957
988.5	0.12681	0.03957
989.5	0.12319	0.03957
990.5	0.12319	0.03957
991.5	0.12319	0.04317
992.5	0.12319	0.04317
993.5	0.11957	0.04317
994.5	0.11957	0.04676
995.5	0.11957	0.04676
996.5	0.11594	0.04676
997.5	0.11594	0.04676
998.5	0.11594	0.04676
999.5	0.11594	0.04676
1000.5	0.11594	0.04676
1001.5	0.11594	0.04676
1002.5	0.11594	0.04676
1003.5	0.11594	0.04676
1004.5	0.11594	0.04676
1005.5	0.11594	0.04676
1006.5	0.11594	0.04676
1007.5	0.11594	0.04676
1008.5	0.11594	0.04676
1009.5	0.11594	0.04676
1010.5	0.11594	0.04676
1011.5	0.11594	0.04676
1012.5	0.11594	0.04676
1013.5	0.11594	0.04676
1014.5	0.11594	0.04676
1015.5	0.11594	0.04676
1016.5	0.11594	0.04676
1017.5	0.11594	0.04676
1018.5	0.11594	0.04676
1019.5	0.11594	0.04676
1020.5	0.11594	0.04676
1021.5	0.11594	0.04676
1022.5	0.11594	0.05036
1023.5	0.11594	0.05036
1024.5	0.11594	0.05036
1025.5	0.11594	0.05036
1026.5	0.11594	0.05036
1027.5	0.11594	0.05036
1028.5	0.11594	0.05036
1029.5	0.11594	0.05396
1030.5	0.11594	0.05396
1031.5	0.11594	0.05396
1032.5	0.11594	0.05396
1033.5	0.11594	0.05396
1034.5	0.11594	0.05396
1035.5	0.11594	0.05396
1036.5	0.11594	0.05396
1037.5	0.11594	0.05396
1038.5	0.11594	0.05396
1039.5	0.11594	0.05396
1040.5	0.11594	0.05396
1041.5	0.11594	0.05396
1042.5	0.11594	0.05396
1043.5	0.11594	0.05396
1044.5	0.11594	0.05396
1045.5	0.11594	0.05396
1046.5	0.11594	0.05396
1047.5	0.11594	0.05396
1048.5	0.11594	0.05396
1049.5	0.11594	0.05396
1050.5	0.11594	0.05396
1051.5	0.11594	0.05396
1052.5	0.11594	0.05396
1053.5	0.11594	0.05396
1054.5	0.11594	0.05396
1055.5	0.11594	0.05396
1056.5	0.11594	0.05396
1057.5	0.11594	0.05396
1058.5	0.11594	0.05396
1059.5	0.11594	0.05396
1060.5	0.11594	0.05396
1061.5	0.11594	0.05396
1062.5	0.11594	0.05396
1063.5	0.11594	0.05396
1064.5	0.11594	0.05396
1065.5	0.11232	0.05396
1066.5	0.11232	0.05396
1067.5	0.11232	0.05755
1068.5	0.11232	0.06115
1069.5	0.11232	0.06115
1070.5	0.11232	0.06115
1071.5	0.11232	0.06115
1072.5	0.11232	0.06115
1073.5	0.11232	0.06115
1074.5	0.11232	0.06115
1075.5	0.11232	0.06115
1076.5	0.11232	0.06115
1077.5	0.11232	0.06115
1078.5	0.11232	0.06115
1079.5	0.11232	0.06115
1080.5	0.11232	0.06115
1081.5	0.11232	0.06115
1082.5	0.11232	0.06115
1083.5	0.11232	0.06115
1084.5	0.11232	0.06115
1085.5	0.11232	0.06115
1086.5	0.11232	0.06115
1087.5	0.11232	0.06115
1088.5	0.11232	0.06115
1089.5	0.11232	0.06475
1090.5	0.11232	0.06475
1091.5	0.11232	0.06475
1092.5	0.11232	0.06475
1093.5	0.1087	0.06475
1094.5	0.1087	0.06475
1095.5	0.1087	0.06475
1096.5	0.1087	0.06475
1097.5	0.1087	0.06475
1098.5	0.1087	0.06475
1099.5	0.1087	0.06475
1100.5	0.1087	0.06475
1101.5	0.1087	0.06475
1102.5	0.1087	0.06475
1103.5	0.1087	0.06475
1104.5	0.1087	0.06475
1105.5	0.1087	0.06475
1106.5	0.1087	0.06835
1107.5	0.1087	0.07194
1108.5	0.1087	0.07194
1109.5	0.1087	0.07194
1110.5	0.1087	0.07194
1111.5	0.1087	0.07194
1112.5	0.1087	0.07194
1113.5	0.1087	0.07194
1114.5	0.1087	0.07194
1115.5	0.1087	0.07194
1116.5	0.1087	0.07194
1117.5	0.1087	0.07194
1118.5	0.1087	0.07194
1119.5	0.1087	0.07194
1120.5	0.10507	0.07194
1121.5	0.10507	0.07194
1122.5	0.10507	0.07194
1123.5	0.10507	0.07194
1124.5	0.10507	0.07194
1125.5	0.10507	0.07194
1126.5	0.10507	0.07194
1127.5	0.10507	0.07194
1128.5	0.10507	0.07194
1129.5	0.10507	0.07194
1130.5	0.10507	0.07194
1131.5	0.10507	0.07194
1132.5	0.10507	0.07194
1133.5	0.10507	0.07194
1134.5	0.10507	0.07194
1135.5	0.10507	0.07194
1136.5	0.10507	0.07194
1137.5	0.10507	0.07194
1138.5	0.10507	0.07194
1139.5	0.10507	0.07194
1140.5	0.10507	0.07194
1141.5	0.10507	0.07194
1142.5	0.10507	0.07554
1143.5	0.10507	0.07554
1144.5	0.10507	0.07554
1145.5	0.10507	0.07554
1146.5	0.10507	0.07554
1147.5	0.10507	0.07554
1148.5	0.10507	0.07554
1149.5	0.10507	0.07554
1150.5	0.10507	0.07554
1151.5	0.10507	0.07554
1152.5	0.10507	0.07554
1153.5	0.10507	0.07554
1154.5	0.10507	0.07554
1155.5	0.10507	0.07554
1156.5	0.10507	0.07554
1157.5	0.10507	0.07554
1158.5	0.10507	0.07554
1159.5	0.10507	0.07554
1160.5	0.10507	0.07554
1161.5	0.10507	0.07554
1162.5	0.10507	0.07554
1163.5	0.10507	0.07554
1164.5	0.10507	0.07554
1165.5	0.10507	0.07554
1166.5	0.10507	0.07554
1167.5	0.10507	0.07554
1168.5	0.10507	0.07554
1169.5	0.10507	0.07554
1170.5	0.10507	0.07554
1171.5	0.10507	0.07554
1172.5	0.10145	0.07554
1173.5	0.10145	0.07554
1174.5	0.10145	0.07554
1175.5	0.10145	0.07914
1176.5	0.09783	0.07914
1177.5	0.09783	0.07914
1178.5	0.09783	0.07914
1179.5	0.09783	0.07914
1180.5	0.09783	0.07914
1181.5	0.09783	0.07914
1182.5	0.09783	0.07914
1183.5	0.09783	0.07914
1184.5	0.09783	0.07914
1185.5	0.09783	0.07914
1186.5	0.09783	0.07914
1187.5	0.09783	0.07914
1188.5	0.09783	0.07914
1189.5	0.09783	0.07914
1190.5	0.09783	0.07914
1191.5	0.09783	0.07914
1192.5	0.09783	0.07914
1193.5	0.09783	0.07914
1194.5	0.09783	0.07914
1195.5	0.09783	0.07914
1196.5	0.09783	0.07914
1197.5	0.09783	0.07914
1198.5	0.09783	0.07914
1199.5	0.09783	0.07914
1200.5	0.09783	0.08273
1201.5	0.09783	0.08273
1202.5	0.09783	0.08273
1203.5	0.09783	0.08273
1204.5	0.09783	0.08273
1205.5	0.09783	0.08273
1206.5	0.09783	0.08273
1207.5	0.09783	0.08273
1208.5	0.09783	0.08273
1209.5	0.09783	0.08273
1210.5	0.09783	0.08273
1211.5	0.09783	0.08273
1212.5	0.09783	0.08273
1213.5	0.09783	0.08273
1214.5	0.09783	0.08273
1215.5	0.09783	0.08273
1216.5	0.0942	0.08273
1217.5	0.0942	0.08273
1218.5	0.0942	0.08273
1219.5	0.0942	0.08273
1220.5	0.0942	0.08633
1221.5	0.09058	0.08633
1222.5	0.09058	0.08633
1223.5	0.09058	0.08993
1224.5	0.09058	0.08993
1225.5	0.09058	0.08993
1226.5	0.09058	0.08993
1227.5	0.09058	0.08993
1228.5	0.09058	0.08993
1229.5	0.09058	0.08993
1230.5	0.09058	0.08993
1231.5	0.09058	0.08993
1232.5	0.09058	0.08993
1233.5	0.09058	0.08993
1234.5	0.09058	0.08993
1235.5	0.09058	0.08993
1236.5	0.09058	0.08993
1237.5	0.09058	0.08993
1238.5	0.09058	0.08993
1239.5	0.09058	0.08993
1240.5	0.09058	0.08993
1241.5	0.09058	0.08993
1242.5	0.09058	0.08993
1243.5	0.09058	0.08993
1244.5	0.09058	0.08993
1245.5	0.09058	0.08993
1246.5	0.09058	0.08993
1247.5	0.09058	0.08993
1248.5	0.09058	0.08993
1249.5	0.09058	0.08993
1250.5	0.09058	0.08993
1251.5	0.09058	0.08993
1252.5	0.09058	0.08993
1253.5	0.09058	0.08993
1254.5	0.09058	0.08993
1255.5	0.09058	0.08993
1256.5	0.09058	0.08993
1257.5	0.09058	0.08993
1258.5	0.09058	0.08993
1259.5	0.09058	0.08993
1260.5	0.09058	0.08993
1261.5	0.09058	0.08993
1262.5	0.09058	0.08993
1263.5	0.09058	0.08993
1264.5	0.09058	0.08993
1265.5	0.09058	0.08993
1266.5	0.09058	0.08993
1267.5	0.09058	0.08993
1268.5	0.09058	0.08993
1269.5	0.09058	0.08993
1270.5	0.09058	0.08993
1271.5	0.09058	0.08993
1272.5	0.09058	0.08993
1273.5	0.09058	0.08993
1274.5	0.09058	0.08993
1275.5	0.09058	0.08993
1276.5	0.09058	0.08993
1277.5	0.09058	0.09353
1278.5	0.09058	0.09353
1279.5	0.09058	0.09712
1280.5	0.09058	0.09712
1281.5	0.09058	0.09712
1282.5	0.09058	0.09712
1283.5	0.09058	0.09712
1284.5	0.09058	0.09712
1285.5	0.09058	0.09712
1286.5	0.09058	0.09712
1287.5	0.09058	0.09712
1288.5	0.09058	0.09712
1289.5	0.09058	0.10072
1290.5	0.09058	0.10072
1291.5	0.09058	0.10072
1292.5	0.09058	0.10791
1293.5	0.09058	0.10791
1294.5	0.09058	0.10791
1295.5	0.09058	0.10791
1296.5	0.09058	0.10791
1297.5	0.09058	0.10791
1298.5	0.09058	0.10791
1299.5	0.09058	0.10791
1300.5	0.09058	0.10791
1301.5	0.08696	0.10791
1302.5	0.08696	0.10791
1303.5	0.08696	0.10791
1304.5	0.08696	0.10791
1305.5	0.08696	0.10791
1306.5	0.08696	0.10791
1307.5	0.08696	0.10791
1308.5	0.08696	0.10791
1309.5	0.08696	0.10791
1310.5	0.08696	0.10791
1311.5	0.08696	0.10791
1312.5	0.08696	0.10791
1313.5	0.08696	0.10791
1314.5	0.08696	0.10791
1315.5	0.08696	0.10791
1316.5	0.08696	0.10791
1317.5	0.08696	0.10791
1318.5	0.08696	0.10791
1319.5	0.08696	0.10791
1320.5	0.08696	0.10791
1321.5	0.08696	0.10791
1322.5	0.08696	0.10791
1323.5	0.08696	0.10791
1324.5	0.08696	0.10791
1325.5	0.08696	0.10791
1326.5	0.08696	0.10791
1327.5	0.08696	0.10791
1328.5	0.08696	0.10791
1329.5	0.08696	0.10791
1330.5	0.08696	0.10791
1331.5	0.08696	0.10791
1332.5	0.08696	0.10791
1333.5	0.08696	0.10791
1334.5	0.08696	0.10791
1335.5	0.08696	0.10791
1336.5	0.08696	0.10791
1337.5	0.08696	0.10791
1338.5	0.08333	0.10791
1339.5	0.08333	0.10791
1340.5	0.08333	0.10791
1341.5	0.08333	0.10791
1342.5	0.08333	0.10791
1343.5	0.08333	0.10791
1344.5	0.08333	0.10791
1345.5	0.08333	0.10791
1346.5	0.08333	0.10791
1347.5	0.08333	0.10791
1348.5	0.08333	0.10791
1349.5	0.08333	0.10791
1350.5	0.08333	0.10791
1351.5	0.08333	0.10791
1352.5	0.08333	0.10791
1353.5	0.08333	0.10791
1354.5	0.08333	0.10791
1355.5	0.08333	0.10791
1356.5	0.08333	0.10791
1357.5	0.08333	0.10791
1358.5	0.08333	0.10791
1359.5	0.08333	0.10791
1360.5	0.08333	0.10791
1361.5	0.08333	0.10791
1362.5	0.08333	0.10791
1363.5	0.08333	0.10791
1364.5	0.08333	0.10791
1365.5	0.08333	0.10791
1366.5	0.08333	0.10791
1367.5	0.08333	0.10791
1368.5	0.08333	0.10791
1369.5	0.08333	0.10791
1370.5	0.08333	0.10791
1371.5	0.08333	0.10791
1372.5	0.08333	0.10791
1373.5	0.08333	0.10791
1374.5	0.08333	0.10791
1375.5	0.08333	0.10791
1376.5	0.08333	0.10791
1377.5	0.08333	0.10791
1378.5	0.08333	0.10791
1379.5	0.08333	0.11151
1380.5	0.08333	0.11151
1381.5	0.08333	0.11151
1382.5	0.08333	0.11151
1383.5	0.08333	0.11151
1384.5	0.08333	0.11151
1385.5	0.08333	0.11151
1386.5	0.08333	0.11151
1387.5	0.08333	0.11151
1388.5	0.08333	0.11151
1389.5	0.08333	0.11151
1390.5	0.08333	0.11151
1391.5	0.08333	0.11151
1392.5	0.08333	0.11151
1393.5	0.08333	0.11151
1394.5	0.08333	0.11151
1395.5	0.08333	0.11151
1396.5	0.08333	0.11151
1397.5	0.08333	0.11151
1398.5	0.08333	0.11151
1399.5	0.08333	0.11151
1400.5	0.08333	0.11151
1401.5	0.08333	0.11151
1402.5	0.08333	0.11151
1403.5	0.08333	0.11151
1404.5	0.08333	0.11151
1405.5	0.08333	0.11151
1406.5	0.08333	0.11151
1407.5	0.08333	0.11151
1408.5	0.08333	0.11151
1409.5	0.08333	0.11151
1410.5	0.08333	0.11151
1411.5	0.08333	0.11151
1412.5	0.08333	0.11151
1413.5	0.08333	0.11151
1414.5	0.08333	0.11151
1415.5	0.08333	0.11151
1416.5	0.08333	0.11151
1417.5	0.08333	0.11151
1418.5	0.08333	0.11151
1419.5	0.08333	0.11151
1420.5	0.08333	0.11151
1421.5	0.08333	0.11151
1422.5	0.08333	0.11151
1423.5	0.08333	0.11151
1424.5	0.08333	0.11151
1425.5	0.08333	0.11151
1426.5	0.08333	0.11151
1427.5	0.08333	0.11151
1428.5	0.08333	0.11151
1429.5	0.08333	0.11151
1430.5	0.08333	0.11151
1431.5	0.08333	0.11151
1432.5	0.08333	0.11151
1433.5	0.08333	0.11151
1434.5	0.08333	0.11511
1435.5	0.08333	0.11511
1436.5	0.08333	0.11511
1437.5	0.08333	0.11511
1438.5	0.08333	0.11511
1439.5	0.08333	0.11511
1440.5	0.08333	0.11511
1441.5	0.08333	0.11871
1442.5	0.08333	0.11871
1443.5	0.08333	0.11871
1444.5	0.08333	0.11871
1445.5	0.08333	0.11871
1446.5	0.08333	0.11871
1447.5	0.08333	0.11871
1448.5	0.08333	0.11871
1449.5	0.08333	0.11871
1450.5	0.08333	0.11871
1451.5	0.08333	0.11871
1452.5	0.08333	0.11871
1453.5	0.08333	0.11871
1454.5	0.08333	0.11871
1455.5	0.08333	0.1223
1456.5	0.08333	0.1223
1457.5	0.08333	0.1223
1458.5	0.08333	0.1223
1459.5	0.08333	0.1223
1460.5	0.08333	0.1223
1461.5	0.08333	0.1223
1462.5	0.08333	0.1223
1463.5	0.08333	0.1223
1464.5	0.08333	0.1223
1465.5	0.08333	0.1223
1466.5	0.08333	0.1223
1467.5	0.08333	0.1223
1468.5	0.08333	0.1223
1469.5	0.08333	0.1223
1470.5	0.08333	0.1223
1471.5	0.08333	0.1223
1472.5	0.08333	0.1223
1473.5	0.08333	0.1223
1474.5	0.08333	0.1223
1475.5	0.08333	0.1223
1476.5	0.08333	0.1223
1477.5	0.08333	0.1223
1478.5	0.08333	0.1223
1479.5	0.08333	0.1223
1480.5	0.08333	0.1223
1481.5	0.08333	0.1223
1482.5	0.08333	0.1223
1483.5	0.08333	0.1223
1484.5	0.08333	0.1223
1485.5	0.08333	0.1223
1486.5	0.08333	0.1259
1487.5	0.08333	0.1259
1488.5	0.08333	0.1259
1489.5	0.08333	0.1259
1490.5	0.08333	0.1295
1491.5	0.08333	0.1295
1492.5	0.08333	0.1295
1493.5	0.08333	0.1295
1494.5	0.08333	0.1295
1495.5	0.08333	0.1295
1496.5	0.08333	0.1295
1497.5	0.08333	0.1295
1498.5	0.08333	0.1295
1499.5	0.08333	0.1295
1500.5	0.08333	0.1295
1501.5	0.08333	0.1295
1502.5	0.08333	0.1295
1503.5	0.08333	0.1295
1504.5	0.08333	0.1295
1505.5	0.08333	0.1295
1506.5	0.08333	0.1295
1507.5	0.08333	0.1295
1508.5	0.08333	0.1295
1509.5	0.08333	0.1295
1510.5	0.08333	0.1295
1511.5	0.08333	0.1295
1512.5	0.08333	0.1295
1513.5	0.08333	0.1295
1514.5	0.08333	0.1295
1515.5	0.08333	0.1295
1516.5	0.08333	0.1295
1517.5	0.08333	0.1295
1518.5	0.08333	0.1295
1519.5	0.07971	0.1295
1520.5	0.07971	0.1295
1521.5	0.07971	0.1295
1522.5	0.07971	0.1295
1523.5	0.07971	0.1295
1524.5	0.07609	0.1295
1525.5	0.07609	0.1295
1526.5	0.07609	0.1295
1527.5	0.07609	0.1295
1528.5	0.07609	0.1295
1529.5	0.07609	0.1295
1530.5	0.07609	0.1295
1531.5	0.07609	0.1295
1532.5	0.07609	0.13309
1533.5	0.07609	0.13309
1534.5	0.07609	0.13309
1535.5	0.07609	0.13309
1536.5	0.07609	0.13309
1537.5	0.07609	0.13309
1538.5	0.07609	0.13309
1539.5	0.07609	0.13309
1540.5	0.07609	0.13309
1541.5	0.07609	0.13309
1542.5	0.07609	0.13309
1543.5	0.07609	0.13309
1544.5	0.07609	0.13309
1545.5	0.07609	0.13309
1546.5	0.07609	0.13309
1547.5	0.07609	0.13309
1548.5	0.07609	0.13309
1549.5	0.07609	0.13309
1550.5	0.07609	0.13309
1551.5	0.07609	0.13309
1552.5	0.07609	0.13309
1553.5	0.07609	0.13309
1554.5	0.07609	0.13309
1555.5	0.07609	0.13309
1556.5	0.07609	0.13309
1557.5	0.07609	0.13309
1558.5	0.07609	0.13309
1559.5	0.07609	0.13309
1560.5	0.07609	0.13309
1561.5	0.07609	0.13309
1562.5	0.07609	0.13309
1563.5	0.07609	0.13309
1564.5	0.07609	0.13309
1565.5	0.07609	0.13669
1566.5	0.07609	0.13669
1567.5	0.07609	0.13669
1568.5	0.07609	0.13669
1569.5	0.07609	0.13669
1570.5	0.07609	0.13669
1571.5	0.07609	0.13669
1572.5	0.07609	0.13669
1573.5	0.07609	0.13669
1574.5	0.07609	0.13669
1575.5	0.07609	0.13669
1576.5	0.07609	0.13669
1577.5	0.07609	0.13669
1578.5	0.07609	0.13669
1579.5	0.07609	0.13669
1580.5	0.07609	0.13669
1581.5	0.07609	0.13669
1582.5	0.07609	0.13669
1583.5	0.07609	0.13669
1584.5	0.07609	0.13669
1585.5	0.07609	0.13669
1586.5	0.07609	0.13669
1587.5	0.07609	0.13669
1588.5	0.07609	0.13669
1589.5	0.07609	0.13669
1590.5	0.07609	0.13669
1591.5	0.07609	0.13669
1592.5	0.07609	0.13669
1593.5	0.07609	0.13669
1594.5	0.07609	0.13669
1595.5	0.07609	0.13669
1596.5	0.07609	0.13669
1597.5	0.07609	0.13669
1598.5	0.07609	0.13669
1599.5	0.07609	0.13669
1600.5	0.07609	0.13669
1601.5	0.07609	0.13669
1602.5	0.07609	0.13669
1603.5	0.07609	0.13669
1604.5	0.07609	0.13669
1605.5	0.07609	0.13669
1606.5	0.07609	0.13669
1607.5	0.07609	0.14029
1608.5	0.07609	0.14029
1609.5	0.07609	0.14388
1610.5	0.07609	0.14388
1611.5	0.07609	0.14388
1612.5	0.07609	0.14388
1613.5	0.07609	0.14388
1614.5	0.07609	0.14388
1615.5	0.07609	0.14388
1616.5	0.07609	0.14388
1617.5	0.07609	0.14388
1618.5	0.07609	0.14388
1619.5	0.07609	0.14748
1620.5	0.07609	0.14748
1621.5	0.07609	0.14748
1622.5	0.07609	0.14748
1623.5	0.07609	0.14748
1624.5	0.07609	0.14748
1625.5	0.07609	0.14748
1626.5	0.07609	0.14748
1627.5	0.07609	0.14748
1628.5	0.07609	0.14748
1629.5	0.07609	0.14748
1630.5	0.07609	0.14748
1631.5	0.07609	0.14748
1632.5	0.07609	0.14748
1633.5	0.07609	0.14748
1634.5	0.07609	0.14748
1635.5	0.07609	0.14748
1636.5	0.07609	0.14748
1637.5	0.07609	0.14748
1638.5	0.07609	0.14748
1639.5	0.07609	0.14748
1640.5	0.07609	0.14748
1641.5	0.07609	0.14748
1642.5	0.07609	0.14748
1643.5	0.07609	0.14748
1644.5	0.07609	0.14748
1645.5	0.07609	0.14748
1646.5	0.07609	0.14748
1647.5	0.07609	0.14748
1648.5	0.07609	0.14748
1649.5	0.07609	0.14748
1650.5	0.07609	0.14748
1651.5	0.07609	0.14748
1652.5	0.07609	0.14748
1653.5	0.07609	0.14748
1654.5	0.07609	0.14748
1655.5	0.07609	0.14748
1656.5	0.07609	0.14748
1657.5	0.07609	0.14748
1658.5	0.07609	0.14748
1659.5	0.07609	0.14748
1660.5	0.07609	0.14748
1661.5	0.07609	0.14748
1662.5	0.07609	0.14748
1663.5	0.07609	0.14748
1664.5	0.07609	0.14748
1665.5	0.07609	0.14748
1666.5	0.07609	0.14748
1667.5	0.07609	0.14748
1668.5	0.07609	0.14748
1669.5	0.07609	0.14748
1670.5	0.07609	0.14748
1671.5	0.07609	0.14748
1672.5	0.07609	0.14748
1673.5	0.07609	0.14748
1674.5	0.07609	0.14748
1675.5	0.07609	0.14748
1676.5	0.07609	0.14748
1677.5	0.07609	0.14748
1678.5	0.07609	0.14748
1679.5	0.07609	0.14748
1680.5	0.07609	0.14748
1681.5	0.07609	0.14748
1682.5	0.07609	0.14748
1683.5	0.07609	0.14748
1684.5	0.07609	0.14748
1685.5	0.07609	0.14748
1686.5	0.07609	0.14748
1687.5	0.07609	0.14748
1688.5	0.07609	0.14748
1689.5	0.07609	0.14748
1690.5	0.07609	0.14748
1691.5	0.07609	0.14748
1692.5	0.07609	0.14748
1693.5	0.07609	0.14748
1694.5	0.07609	0.14748
1695.5	0.07609	0.14748
1696.5	0.07609	0.14748
1697.5	0.07609	0.14748
1698.5	0.07609	0.14748
1699.5	0.07609	0.14748
1700.5	0.07609	0.14748
1701.5	0.07609	0.14748
1702.5	0.07609	0.14748
1703.5	0.07609	0.14748
1704.5	0.07609	0.14748
1705.5	0.07609	0.14748
1706.5	0.07609	0.14748
1707.5	0.07609	0.14748
1708.5	0.07609	0.14748
1709.5	0.07609	0.14748
1710.5	0.07609	0.15108
1711.5	0.07609	0.15108
1712.5	0.07609	0.15108
1713.5	0.07609	0.15108
1714.5	0.07609	0.15108
1715.5	0.07609	0.15108
1716.5	0.07609	0.15108
1717.5	0.07609	0.15108
1718.5	0.07609	0.15108
1719.5	0.07609	0.15108
1720.5	0.07609	0.15108
1721.5	0.07609	0.15108
1722.5	0.07609	0.15108
1723.5	0.07609	0.15108
1724.5	0.07609	0.15108
1725.5	0.07609	0.15108
1726.5	0.07609	0.15108
1727.5	0.07609	0.15108
1728.5	0.07609	0.15108
1729.5	0.07609	0.15108
1730.5	0.07609	0.15108
1731.5	0.07609	0.15108
1732.5	0.07609	0.15108
1733.5	0.07609	0.15108
1734.5	0.07609	0.15108
1735.5	0.07609	0.15108
1736.5	0.07609	0.15108
1737.5	0.07609	0.15108
1738.5	0.07609	0.15108
1739.5	0.07609	0.15108
1740.5	0.07609	0.15108
1741.5	0.07609	0.15108
1742.5	0.07609	0.15108
1743.5	0.07609	0.15108
1744.5	0.07609	0.15108
1745.5	0.07609	0.15108
1746.5	0.07609	0.15108
1747.5	0.07609	0.15108
1748.5	0.07609	0.15108
1749.5	0.07609	0.15108
1750.5	0.07609	0.15108
1751.5	0.07609	0.15108
1752.5	0.07609	0.15108
1753.5	0.07609	0.15108
1754.5	0.07609	0.15108
1755.5	0.07609	0.15108
1756.5	0.07609	0.15108
1757.5	0.07609	0.15108
1758.5	0.07609	0.15108
1759.5	0.07609	0.15108
1760.5	0.07609	0.15108
1761.5	0.07609	0.15468
1762.5	0.07609	0.15468
1763.5	0.07609	0.15468
1764.5	0.07609	0.15468
1765.5	0.07609	0.15468
1766.5	0.07609	0.15468
1767.5	0.07609	0.15468
1768.5	0.07609	0.15468
1769.5	0.07609	0.15468
1770.5	0.07609	0.15468
1771.5	0.07609	0.15468
1772.5	0.07609	0.15468
1773.5	0.07609	0.15468
1774.5	0.07609	0.15468
1775.5	0.07609	0.15468
1776.5	0.07609	0.15468
1777.5	0.07609	0.15468
1778.5	0.07609	0.15468
1779.5	0.07609	0.15468
1780.5	0.07609	0.15468
1781.5	0.07609	0.15468
1782.5	0.07609	0.15468
1783.5	0.07609	0.15468
1784.5	0.07609	0.15468
1785.5	0.07609	0.15468
1786.5	0.07609	0.15468
1787.5	0.07609	0.15468
1788.5	0.07609	0.15468
1789.5	0.07609	0.15827
1790.5	0.07609	0.15827
1791.5	0.07609	0.15827
1792.5	0.07609	0.15827
1793.5	0.07609	0.15827
1794.5	0.07609	0.15827
1795.5	0.07609	0.15827
1796.5	0.07609	0.15827
1797.5	0.07609	0.16187
1798.5	0.07609	0.16187
1799.5	0.07609	0.16187
1800.5	0.07609	0.16187
1801.5	0.07609	0.16187
1802.5	0.07609	0.16187
1803.5	0.07609	0.16187
1804.5	0.07609	0.16187
1805.5	0.07609	0.16187
1806.5	0.07609	0.16187
1807.5	0.07609	0.16187
1808.5	0.07609	0.16187
1809.5	0.07609	0.16187
1810.5	0.07609	0.16187
1811.5	0.07609	0.16187
1812.5	0.07609	0.16187
1813.5	0.07609	0.16187
1814.5	0.07609	0.16187
1815.5	0.07609	0.16187
1816.5	0.07609	0.16187
1817.5	0.07609	0.16187
1818.5	0.07609	0.16187
1819.5	0.07609	0.16187
1820.5	0.07609	0.16187
1821.5	0.07609	0.16187
1822.5	0.07609	0.16547
1823.5	0.07609	0.16547
1824.5	0.07609	0.16906
1825.5	0.07609	0.16906
1826.5	0.07609	0.16906
1827.5	0.07246	0.16906
1828.5	0.07246	0.16906
1829.5	0.07246	0.16906
1830.5	0.07246	0.16906
1831.5	0.07246	0.16906
1832.5	0.07246	0.16906
1833.5	0.07246	0.16906
1834.5	0.07246	0.16906
1835.5	0.07246	0.17626
1836.5	0.07246	0.17626
1837.5	0.07246	0.17626
1838.5	0.07246	0.17626
1839.5	0.07246	0.17626
1840.5	0.07246	0.17626
1841.5	0.07246	0.17626
1842.5	0.07246	0.17626
1843.5	0.07246	0.17626
1844.5	0.07246	0.17626
1845.5	0.07246	0.17626
1846.5	0.07246	0.17626
1847.5	0.07246	0.17626
1848.5	0.07246	0.17626
1849.5	0.07246	0.17626
1850.5	0.07246	0.17626
1851.5	0.07246	0.17986
1852.5	0.07246	0.17986
1853.5	0.07246	0.17986
1854.5	0.07246	0.17986
1855.5	0.07246	0.17986
1856.5	0.07246	0.17986
1857.5	0.07246	0.17986
1858.5	0.07246	0.17986
1859.5	0.07246	0.17986
1860.5	0.07246	0.17986
1861.5	0.07246	0.17986
1862.5	0.07246	0.17986
1863.5	0.07246	0.17986
1864.5	0.07246	0.17986
1865.5	0.07246	0.17986
1866.5	0.07246	0.17986
1867.5	0.07246	0.17986
1868.5	0.07246	0.17986
1869.5	0.07246	0.17986
1870.5	0.07246	0.17986
1871.5	0.07246	0.17986
1872.5	0.07246	0.17986
1873.5	0.07246	0.17986
1874.5	0.07246	0.17986
1875.5	0.07246	0.17986
1876.5	0.07246	0.17986
1877.5	0.07246	0.17986
1878.5	0.07246	0.17986
1879.5	0.07246	0.17986
1880.5	0.07246	0.17986
1881.5	0.07246	0.17986
1882.5	0.07246	0.17986
1883.5	0.07246	0.17986
1884.5	0.07246	0.17986
1885.5	0.07246	0.17986
1886.5	0.07246	0.17986
1887.5	0.07246	0.17986
1888.5	0.07246	0.17986
1889.5	0.07246	0.17986
1890.5	0.07246	0.17986
1891.5	0.07246	0.17986
1892.5	0.07246	0.17986
1893.5	0.07246	0.17986
1894.5	0.07246	0.17986
1895.5	0.07246	0.17986
1896.5	0.07246	0.17986
1897.5	0.07246	0.17986
1898.5	0.07246	0.17986
1899.5	0.07246	0.17986
1900.5	0.07246	0.17986
1901.5	0.07246	0.17986
1902.5	0.07246	0.17986
1903.5	0.07246	0.17986
1904.5	0.07246	0.17986
1905.5	0.07246	0.17986
1906.5	0.07246	0.17986
1907.5	0.07246	0.17986
1908.5	0.07246	0.17986
1909.5	0.07246	0.17986
1910.5	0.07246	0.17986
1911.5	0.07246	0.17986
1912.5	0.07246	0.17986
1913.5	0.07246	0.17986
1914.5	0.07246	0.17986
1915.5	0.07246	0.17986
1916.5	0.07246	0.17986
1917.5	0.07246	0.17986
1918.5	0.07246	0.17986
1919.5	0.07246	0.17986
1920.5	0.07246	0.17986
1921.5	0.07246	0.17986
1922.5	0.07246	0.17986
1923.5	0.07246	0.17986
1924.5	0.07246	0.17986
1925.5	0.07246	0.17986
1926.5	0.07246	0.17986
1927.5	0.07246	0.17986
1928.5	0.07246	0.17986
1929.5	0.07246	0.17986
1930.5	0.07246	0.17986
1931.5	0.07246	0.17986
1932.5	0.07246	0.17986
1933.5	0.07246	0.17986
1934.5	0.07246	0.17986
1935.5	0.07246	0.17986
1936.5	0.07246	0.17986
1937.5	0.07246	0.17986
1938.5	0.07246	0.17986
1939.5	0.07246	0.17986
1940.5	0.07246	0.17986
1941.5	0.07246	0.17986
1942.5	0.07246	0.17986
1943.5	0.07246	0.17986
1944.5	0.07246	0.17986
1945.5	0.07246	0.17986
1946.5	0.07246	0.17986
1947.5	0.07246	0.17986
1948.5	0.07246	0.17986
1949.5	0.07246	0.17986
1950.5	0.07246	0.17986
1951.5	0.07246	0.17986
1952.5	0.07246	0.17986
1953.5	0.07246	0.17986
1954.5	0.07246	0.17986
1955.5	0.07246	0.17986
1956.5	0.07246	0.17986
1957.5	0.07246	0.17986
1958.5	0.07246	0.17986
1959.5	0.07246	0.17986
1960.5	0.07246	0.17986
1961.5	0.07246	0.17986
1962.5	0.07246	0.17986
1963.5	0.07246	0.17986
1964.5	0.07246	0.17986
1965.5	0.07246	0.17986
1966.5	0.07246	0.17986
1967.5	0.07246	0.17986
1968.5	0.07246	0.17986
1969.5	0.07246	0.17986
1970.5	0.07246	0.17986
1971.5	0.07246	0.18345
1972.5	0.07246	0.18345
1973.5	0.07246	0.18345
1974.5	0.07246	0.18345

## Sheet: Fig. 3g
4h/LB	IVM
0.035	0.111111
0.023188	0.184116
	0.121771

## Sheet: Fig. 3h
GFP median of GFP+ cells
1h	3h	4h
877	1836	2371
726	2458	2584
872	1718	2896
738	1283	2620
687

## Sheet: Fig. 3i
	Non-responders			Normalized CFU					Fit of non-responders with y = exp( -kt)
0h	1h	3h	4h	1h	2h	4h			k	0.2353 h-1
0.9665	0.663	0.511	0.394	0.058606	0.0457	0.0107
0.9884	0.775	0.443	0.389	0.132708	0.0329	0.0069
	0.691	0.546	0.367	0.0847296	0.0254	0.0166
	0.845	0.601	0.399	0.0585852		0.0274
	0.756			0.0453294		0.0345
	0.797			0.0543853		0.034
				0.0591069
				0.0857
				0.0252
				0.0168

## Sheet: Fig. 3j
1h		4h
SOS-	SOS+	SOS-	SOS+
0.833321	0.166679	0.811708	0.188292
0.914257	0.085743	0.591679	0.408321
0.926682	0.073318	0.882069	0.117931
0.962085	0.037915	0.760004	0.239996
0.939984	0.060016
0.957974	0.042026
