# Supplementary material for: Limited impact of Salmonella stress and persisters on antibiotic clearance
Source: Nature. 2025 Feb 5;639(8053):181–9. doi: 10.1038/s41586-024-08506-6 (PMC11882453; doi:10.1038/s41586-024-08506-6)
Supplement: Supplementary file 10 — Source Data Fig. 4 [file 41586_2024_8506_MOESM10_ESM.xlsx]

## Sheet: Fig. 4b
Time in min	1h Exposure	2h Exposure	4h Exposure
2.5	0.99676	0.9951	0.9955
7.5	0.99676	0.99183	0.994
12.5	0.99514	0.98203	0.98801
17.5	0.99352	0.97549	0.98201
22.5	0.99352	0.97386	0.97901
27.5	0.99028	0.96569	0.97601
32.5	0.99028	0.96078	0.97151
37.5	0.98703	0.95425	0.97001
42.5	0.98703	0.94608	0.96252
47.5	0.98541	0.94118	0.95502
52.5	0.98217	0.92484	0.94303
57.5	0.98055	0.90523	0.92354
62.5	0.97893	0.89052	0.90855
67.5	0.97083	0.87908	0.89355
72.5	0.95138	0.85621	0.88006
77.5	0.94327	0.83987	0.86207
82.5	0.92707	0.81863	0.83808
87.5	0.90762	0.79902	0.82009
92.5	0.88493	0.77614	0.7991
97.5	0.85251	0.74183	0.77661
102.5	0.80713	0.71078	0.73763
107.5	0.7731	0.68954	0.70915
112.5	0.72447	0.65196	0.66717
117.5	0.66775	0.61928	0.61919
122.5	0.62885	0.59641	0.58471
127.5	0.59481	0.56373	0.55322
132.5	0.55592	0.5049	0.51124
137.5	0.51702	0.47876	0.47376
142.5	0.49919	0.43627	0.44678
147.5	0.47488	0.39542	0.42429
152.5	0.44571	0.36438	0.3988
157.5	0.41329	0.32026	0.37181
162.5	0.38898	0.27288	0.34783
167.5	0.37115	0.24346	0.32684
172.5	0.35494	0.21732	0.30435
177.5	0.34846	0.19608	0.28786
182.5	0.33712	0.1781	0.26687
187.5	0.32739	0.16993	0.25637
192.5	0.3128	0.15196	0.23838
197.5	0.29822	0.13725	0.22639
202.5	0.29335	0.13235	0.21439
207.5	0.28687	0.12092	0.1994
212.5	0.28525	0.11111	0.18291
217.5	0.27877	0.10784	0.17241
222.5	0.27715	0.10131	0.15592
227.5	0.27391	0.09641	0.14993
232.5	0.27229	0.08987	0.14093
237.5	0.26904	0.0866	0.13343
242.5	0.26742	0.08007	0.12594
247.5	0.26742	0.07516	0.11844
252.5	0.26742	0.06863	0.10345
257.5	0.26742	0.06536	0.10045
262.5	0.26418	0.06209	0.09145
267.5	0.26418	0.05719	0.08546
272.5	0.26094	0.05556	0.07796
277.5	0.26094	0.05556	0.07496
282.5	0.25932	0.05556	0.07046
287.5	0.2577	0.05229	0.06597
292.5	0.2577	0.04902	0.06147
297.5	0.2577	0.04902	0.05847
302.5	0.25284	0.04575	0.05847
307.5	0.25284	0.04412	0.05847
312.5	0.25284	0.04412	0.05547
317.5	0.25284	0.04248	0.05547
322.5	0.25284	0.04248	0.05397
327.5	0.25284	0.04248	0.05097
332.5	0.25284	0.04248	0.04948
337.5	0.25122	0.04085	0.04648
342.5	0.25122	0.04085	0.04198
347.5	0.24959	0.04085	0.04048
352.5	0.24959	0.04085	0.03598
357.5	0.24959	0.04085	0.03598
362.5	0.24959	0.04085	0.03448
367.5	0.24959	0.04085	0.02999
372.5	0.24959	0.04085	0.02999
377.5	0.24959	0.04085	0.02849
382.5	0.24959	0.04085	0.02849
387.5	0.24959	0.03922	0.02699
392.5	0.24959	0.03922	0.02699
397.5	0.24959	0.03922	0.02699
402.5	0.24959	0.03922	0.02699
407.5	0.24959	0.03758	0.02699
412.5	0.24959	0.03758	0.02699
417.5	0.24959	0.03758	0.02699
422.5	0.24797	0.03758	0.02699
427.5	0.24797	0.03758	0.02399
432.5	0.24797	0.03758	0.02249
437.5	0.24797	0.03758	0.01949
442.5	0.24797	0.03758	0.01949
447.5	0.24797	0.03758	0.01949
452.5	0.24797	0.03758	0.01949
457.5	0.24797	0.03758	0.01799
462.5	0.24797	0.03758	0.01799
467.5	0.24797	0.03758	0.01649
472.5	0.24797	0.03758	0.01649
477.5	0.24797	0.03758	0.01649
482.5	0.24797	0.03758	0.01649
487.5	0.24797	0.03758	0.01649
492.5	0.24797	0.03758	0.01649
497.5	0.24797	0.03758	0.01649
502.5	0.24797	0.03758	0.01649
507.5	0.24797	0.03758	0.01649
512.5	0.24797	0.03758	0.01649
517.5	0.24797	0.03758	0.01649
522.5	0.24797	0.03758	0.01649
527.5	0.24797	0.03758	0.01499
532.5	0.24797	0.03758	0.01499
537.5	0.24797	0.03758	0.01499
542.5	0.24797	0.03758	0.01499
547.5	0.24797	0.03758	0.01499
552.5	0.24797	0.03758	0.01499
557.5	0.24797	0.03758	0.01499
562.5	0.24797	0.03758	0.01499
567.5	0.24797	0.03758	0.01349
572.5	0.24797	0.03758	0.01349
577.5	0.24797	0.03758	0.01349
582.5	0.24797	0.03758	0.01349
587.5	0.24797	0.03758	0.01349
592.5	0.24797	0.03758	0.01199
597.5	0.24797	0.03758	0.01199
602.5	0.24797	0.03758	0.01199
607.5	0.24797	0.03758	0.01199
612.5	0.24797	0.03758	0.01199
617.5	0.24797	0.03758	0.01199
622.5	0.24797	0.03758	0.01199
627.5	0.24797	0.03758	0.01199
632.5	0.24797	0.03758	0.01049
637.5	0.24797	0.03758	0.01049
642.5	0.24797	0.03758	0.01049
647.5	0.24797	0.03758	0.01049
652.5	0.24797	0.03758	0.01049
657.5	0.24797	0.03758	0.009
662.5	0.24797	0.03758	0.0075
667.5	0.24797	0.03758	0.0075
672.5	0.24797	0.03758	0.0075
677.5	0.24797	0.03758	0.0075
682.5	0.24797	0.03758	0.0075
687.5	0.24797	0.03758	0.0075
692.5	0.24797	0.03758	0.0075
697.5	0.24797	0.03758	0.0075
702.5	0.24797	0.03758	0.0075
707.5	0.24797	0.03758	0.0075
712.5	0.24797	0.03758	0.0075
717.5	0.24797	0.03758	0.0075
722.5	0.24797	0.03758	0.0075
727.5	0.24797	0.03758	0.0075
732.5	0.24797	0.03758	0.0075
737.5	0.24797	0.03758	0.0075
742.5	0.24797	0.03758	0.0075
747.5	0.24797	0.03758	0.0075
752.5	0.24797	0.03758	0.0075
757.5	0.24797	0.03758	0.0075
762.5	0.24797	0.03758	0.0075
767.5	0.24797	0.03758	0.0075
772.5	0.24797	0.03758	0.0075
777.5	0.24797	0.03758	0.0075
782.5	0.24797	0.03758	0.0075
787.5	0.24797	0.03758	0.0075
792.5	0.24797	0.03758	0.0075
797.5	0.24797	0.03758	0.0075
802.5	0.24797	0.03758	0.0075
807.5	0.24797	0.03758	0.0075
812.5	0.24797	0.03758	0.0075
817.5	0.24797	0.03758	0.0075
822.5	0.24797	0.03758	0.0075
827.5	0.24797	0.03758	0.0075
832.5	0.24797	0.03758	0.0075
837.5	0.24797	0.03758	0.0075
842.5	0.24797	0.03758	0.0075
847.5	0.24797	0.03758	0.0075
852.5	0.24797	0.03758	0.0075
857.5	0.24797	0.03758	0.0075
862.5	0.24797	0.03758	0.0075
867.5	0.24797	0.03758	0.0075
872.5	0.24797	0.03758	0.0075
877.5	0.24797	0.03758	0.0075
882.5	0.24797	0.03758	0.0075
887.5	0.24797	0.03758	0.0075
892.5	0.24797	0.03758	0.0075
897.5	0.24797	0.03758	0.0075
902.5	0.24797	0.03758	0.0075
907.5	0.24797	0.03758	0.0075
912.5	0.24797	0.03758	0.0075
917.5	0.24797	0.03758	0.0075
922.5	0.24797	0.03758	0.0075
927.5	0.24797	0.03758	0.0075
932.5	0.24797	0.03758	0.0075
937.5	0.24797	0.03758	0.0075
942.5	0.24797	0.03758	0.0075
947.5	0.24797	0.03758	0.0075
952.5	0.24797	0.03758	0.0075
957.5	0.24797	0.03758	0.0075
962.5	0.24797	0.03758	0.0075
967.5	0.24797	0.03758	0.0075
972.5	0.24797	0.03758	0.0075
977.5	0.24797	0.03758	0.0075
982.5	0.24797	0.03758	0.0075
987.5	0.24797	0.03758	0.0075
992.5	0.24797	0.03758	0.0075
997.5	0.24797	0.03758	0.0075
1002.5	0.24797	0.03758	0.0075
1007.5	0.24797	0.03758	0.0075
1012.5	0.24797	0.03758	0.0075
1017.5	0.24797	0.03758	0.0075
1022.5	0.24797	0.03758	0.0075
1027.5	0.24797	0.03758	0.0075
1032.5	0.24797	0.03758	0.0075
1037.5	0.24797	0.03758	0.0075
1042.5	0.24797	0.03758	0.0075
1047.5	0.24797	0.03758	0.0075
1052.5	0.24797	0.03758	0.0075
1057.5	0.24797	0.03758	0.0075
1062.5	0.24797	0.03758	0.0075
1067.5	0.24797	0.03758	0.0075
1072.5	0.24797	0.03758	0.0075
1077.5	0.24797	0.03758	0.0075
1082.5	0.24797	0.03758	0.0075
1087.5	0.24797	0.03758	0.0075
1092.5	0.24797	0.03758	0.0075
1097.5	0.24797	0.03758	0.0075
1102.5	0.24797	0.03758	0.0075
1107.5	0.24797	0.03758	0.0075
1112.5	0.24797	0.03758	0.0075
1117.5	0.24797	0.03758	0.0075
1122.5	0.24797	0.03758	0.0075
1127.5	0.24797	0.03758	0.0075
1132.5	0.24797	0.03758	0.0075
1137.5	0.24797	0.03758	0.0075
1142.5	0.24797	0.03758	0.0075
1147.5	0.24797	0.03758	0.0075
1152.5	0.24797	0.03758	0.0075
1157.5	0.24797	0.03758	0.0075
1162.5	0.24797	0.03758	0.0075
1167.5	0.24797	0.03758	0.0075
1172.5	0.24797	0.03758	0.0075
1177.5	0.24797	0.03758	0.0075
1182.5	0.24797	0.03758	0.0075
1187.5	0.24797	0.03758	0.0075
1192.5	0.24797	0.03758	0.0075
1197.5	0.24797	0.03758	0.0075
1202.5	0.24797	0.03758	0.0075
1207.5	0.24797	0.03758	0.0075
1212.5	0.24797	0.03758	0.0075
1217.5	0.24797	0.03758	0.0075
1222.5	0.24797	0.03758	0.0075
1227.5	0.24797	0.03758	0.0075
1232.5	0.24797	0.03758	0.0075
1237.5	0.24797	0.03758	0.0075
1242.5	0.24797	0.03758	0.0075
1247.5	0.24797	0.03758	0.0075
1252.5	0.24797	0.03758	0.0075
1257.5	0.24797	0.03758	0.0075
1262.5	0.24797	0.03758	0.0075
1267.5	0.24797	0.03758	0.0075
1272.5	0.24797	0.03758	0.0075
1277.5	0.24797	0.03758	0.0075
1282.5	0.24797	0.03758	0.0075
1287.5	0.24797	0.03758	0.0075
1292.5	0.24797	0.03758	0.0075
1297.5	0.24797	0.03758	0.0075
1302.5	0.24797	0.03758	0.0075
1307.5	0.24797	0.03758	0.0075
1312.5	0.24797	0.03758	0.0075
1317.5	0.24797	0.03758	0.0075
1322.5	0.24797	0.03758	0.0075
1327.5	0.24797	0.03758	0.0075
1332.5	0.24797	0.03758	0.0075
1337.5	0.24797	0.03758	0.0075
1342.5	0.24797	0.03758	0.0075
1347.5	0.24797	0.03758	0.0075
1352.5	0.24797	0.03758	0.0075
1357.5	0.24797	0.03758	0.0075
1362.5	0.24797	0.03758	0.0075
1367.5	0.24797	0.03758	0.0075
1372.5	0.24797	0.03758	0.0075
1377.5	0.24797	0.03758	0.0075
1382.5	0.24797	0.03758	0.0075
1387.5	0.24797	0.03758	0.0075
1392.5	0.24797	0.03758	0.0075
1397.5	0.24797	0.03758	0.0075
1402.5	0.24797	0.03758	0.0075
1407.5	0.24797	0.03758	0.0075
1412.5	0.24797	0.03758	0.0075
1417.5	0.24797	0.03758	0.0075
1422.5	0.24797	0.03758	0.0075
1427.5	0.24797	0.03758	0.0075
1432.5	0.24797	0.03758	0.0075
1437.5	0.24797	0.03758	0.0075
1442.5	0.24797	0.03758	0.0075
1447.5	0.24797	0.03758	0.0075
1452.5	0.24797	0.03758	0.0075
1457.5	0.24797	0.03758	0.0075
1462.5	0.24797	0.03758	0.0075
1467.5	0.24797	0.03758	0.0075
1472.5	0.24797	0.03758	0.0075
1477.5	0.24797	0.03758	0.0075
1482.5	0.24797	0.03758	0.0075
1487.5	0.24797	0.03758	0.0075
1492.5	0.24797	0.03758	0.0075
1497.5	0.24797	0.03758	0.0075
1502.5	0.24797	0.03758	0.0075
1507.5	0.24797	0.03758	0.0075
1512.5	0.24797	0.03758	0.0075
1517.5	0.24797	0.03758	0.0075
1522.5	0.24797	0.03758	0.0075
1527.5	0.24797	0.03758	0.0075
1532.5	0.24797	0.03758	0.0075
1537.5	0.24797	0.03758	0.0075
1542.5	0.24797	0.03758	0.0075
1547.5	0.24797	0.03758	0.0075
1552.5	0.24797	0.03758	0.0075
1557.5	0.24797	0.03758	0.0075
1562.5	0.24797	0.03758	0.0075
1567.5	0.24797	0.03758	0.0075
1572.5	0.24797	0.03758	0.0075
1577.5	0.24797	0.03758	0.0075
1582.5	0.24797	0.03758	0.0075
1587.5	0.24797	0.03758	0.0075
1592.5	0.24797	0.03758	0.0075
1597.5	0.24797	0.03758	0.0075
1602.5	0.24797	0.03758	0.0075
1607.5	0.24797	0.03758	0.0075
1612.5	0.24797	0.03758	0.0075
1617.5	0.24797	0.03758	0.0075
1622.5	0.24797	0.03758	0.0075
1627.5	0.24797	0.03758	0.0075
1632.5	0.24797	0.03758	0.0075
1637.5	0.24797	0.03758	0.0075
1642.5	0.24797	0.03758	0.0075
1647.5	0.24797	0.03758	0.0075
1652.5	0.24797	0.03758	0.0075
1657.5	0.24797	0.03758	0.0075
1662.5	0.24797	0.03758	0.0075
1667.5	0.24797	0.03758	0.0075
1672.5	0.24797	0.03758	0.0075
1677.5	0.24797	0.03758	0.0075
1682.5	0.24797	0.03758	0.0075
1687.5	0.24797	0.03758	0.0075
1692.5	0.24797	0.03758	0.0075
1697.5	0.24797	0.03758	0.0075
1702.5	0.24797	0.03758	0.0075
1707.5	0.24797	0.03758	0.0075
1712.5	0.24797	0.03758	0.0075
1717.5	0.24797	0.03758	0.0075
1722.5	0.24797	0.03758	0.0075
1727.5	0.24797	0.03758	0.0075
1732.5	0.24797	0.03758	0.0075
1737.5	0.24797	0.03758	0.0075
1742.5	0.24797	0.03758	0.0075
1747.5	0.24797	0.03758	0.0075
1752.5	0.24797	0.03758	0.0075
1757.5	0.24797	0.03758	0.0075
1762.5	0.24797	0.03758	0.0075
1767.5	0.24797	0.03758	0.0075
1772.5	0.24797	0.03758	0.0075
1777.5	0.24797	0.03758	0.0075
1782.5	0.24797	0.03758	0.0075
1787.5	0.24797	0.03758	0.0075
1792.5	0.24797	0.03758	0.0075
1797.5	0.24797	0.03758	0.0075
1802.5	0.24797	0.03758	0.0075
1807.5	0.24797	0.03758	0.0075
1812.5	0.24797	0.03758	0.0075
1817.5	0.24797	0.03758	0.0075
1822.5	0.24797	0.03758	0.0075
1827.5	0.24797	0.03758	0.0075
1832.5	0.24797	0.03758	0.0075
1837.5	0.24797	0.03758	0.0075
1842.5	0.24797	0.03758	0.0075
1847.5	0.24797	0.03758	0.0075
1852.5	0.24797	0.03758	0.0075
1857.5	0.24797	0.03758	0.0075
1862.5	0.24797	0.03758	0.0075
1867.5	0.24797	0.03758	0.0075
1872.5	0.24797	0.03758	0.0075
1877.5	0.24797	0.03758	0.0075
1882.5	0.24797	0.03758	0.0075
1887.5	0.24797	0.03758	0.0075
1892.5	0.24797	0.03758	0.0075
1897.5	0.24797	0.03758	0.0075
1902.5	0.24797	0.03758	0.0075
1907.5	0.24797	0.03758	0.0075
1912.5	0.24797	0.03758	0.0075
1917.5	0.24797	0.03758	0.0075
1922.5	0.24797	0.03758	0.0075
1927.5	0.24797	0.03758	0.0075
1932.5	0.24797	0.03758	0.0075
1937.5	0.24797	0.03758	0.0075
1942.5	0.24797	0.03758	0.0075
1947.5	0.24797	0.03758	0.0075
1952.5	0.24797	0.03758	0.0075
1957.5	0.24797	0.03758	0.0075
1962.5	0.24797	0.03758	0.0075
1967.5	0.24797	0.03758	0.0075
1972.5	0.24797	0.03758	0.0075
1977.5	0.24797	0.03758	0.0075
1982.5	0.24797	0.03758	0.0075
1987.5	0.24797	0.03758	0.0075
1992.5	0.24797	0.03758	0.0075
1997.5	0.24797	0.03758	0.0075
2002.5	0.24797	0.03758	0.0075
2007.5	0.24797	0.03758	0.0075
2012.5	0.24797	0.03758	0.0075
2017.5	0.24797	0.03758	0.0075
2022.5	0.24797	0.03758	0.0075
2027.5	0.24797	0.03758	0.0075
2032.5	0.24797	0.03758	0.0075
2037.5	0.24797	0.03758	0.0075
2042.5	0.24797	0.03758	0.0075
2047.5	0.24797	0.03758	0.0075
2052.5	0.24797	0.03758	0.0075
2057.5	0.24797	0.03758	0.0075
2062.5	0.24797	0.03758	0.0075
2067.5	0.24797	0.03758	0.0075
2072.5	0.24797	0.03758	0.0075
2077.5	0.24797	0.03758	0.0075
2082.5	0.24797	0.03758	0.0075
2087.5	0.24797	0.03758	0.0075
2092.5	0.24797	0.03758	0.0075
2097.5	0.24797	0.03758	0.0075
2102.5	0.24797	0.03758	0.0075
2107.5	0.24797	0.03758	0.0075
2112.5	0.24797	0.03758	0.0075
2117.5	0.24797	0.03758	0.0075
2122.5	0.24797	0.03758	0.0075
2127.5	0.24797	0.03758	0.0075
2132.5	0.24797	0.03758	0.0075
2137.5	0.24797	0.03758	0.0075
2142.5	0.24797	0.03758	0.0075
2147.5	0.24797	0.03758	0.0075
2152.5	0.24797	0.03758	0.0075
2157.5	0.24797	0.03758	0.0075
2162.5	0.24797	0.03758	0.0075
2167.5	0.24797	0.03758	0.0075
2172.5	0.24797	0.03758	0.0075
2177.5	0.24797	0.03758	0.0075
2182.5	0.24797	0.03758	0.0075
2187.5	0.24797	0.03758	0.0075
2192.5	0.24797	0.03758	0.0075
2197.5	0.24797	0.03758	0.0075
2202.5	0.24797	0.03758	0.0075
2207.5	0.24797	0.03758	0.0075
2212.5	0.24797	0.03758	0.0075
2217.5	0.24797	0.03758	0.0075
2222.5	0.24797	0.03758	0.0075
2227.5	0.24797	0.03758	0.0075
2232.5	0.24797	0.03758	0.0075
2237.5	0.24797	0.03758	0.0075
2242.5	0.24797	0.03758	0.0075
2247.5	0.24797	0.03758	0.0075
2252.5	0.24797	0.03758	0.0075
2257.5	0.24797	0.03758	0.0075
2262.5	0.24797	0.03758	0.0075
2267.5	0.24797	0.03758	0.0075
2272.5	0.24797	0.03758	0.0075
2277.5	0.24797	0.03758	0.0075
2282.5	0.24797	0.03758	0.0075
2287.5	0.24797	0.03758	0.0075
2292.5	0.24797	0.03758	0.0075
2297.5	0.24797	0.03758	0.0075
2302.5	0.24797	0.03758	0.0075
2307.5	0.24797	0.03758	0.0075
2312.5	0.24797	0.03758	0.0075
2317.5	0.24797	0.03758	0.0075
2322.5	0.24797	0.03758	0.0075
2327.5	0.24797	0.03758	0.0075
2332.5	0.24797	0.03758	0.0075
2337.5	0.24797	0.03758	0.0075
2342.5	0.24797	0.03758	0.0075
2347.5	0.24797	0.03758	0.0075
2352.5	0.24797	0.03758	0.0075
2357.5	0.24797	0.03758	0.0075
2362.5	0.24797	0.03758	0.0075
2367.5	0.24797	0.03758	0.0075
2372.5	0.24797	0.03758	0.0075
2377.5	0.24797	0.03758	0.0075
2382.5	0.24797	0.03758	0.0075
2387.5	0.24797	0.03758	0.0075
2392.5	0.24797	0.03758	0.0075
2397.5	0.24797	0.03758	0.0075
2402.5	0.24797	0.03758	0.0075
2407.5	0.24797	0.03758	0.0075
2412.5	0.24797	0.03758	0.0075
2417.5	0.24797	0.03758	0.0075
2422.5	0.24797	0.03758	0.0075
2427.5	0.24797	0.03758	0.0075
2432.5	0.24797	0.03758	0.0075
2437.5	0.24797	0.03758	0.0075
2442.5	0.24797	0.03758	0.0075
2447.5	0.24797	0.03758	0.0075
2452.5	0.24797	0.03758	0.0075
2457.5	0.24797	0.03758	0.0075
2462.5	0.24797	0.03758	0.0075
2467.5	0.24797	0.03758	0.0075
2472.5	0.24797	0.03758	0.0075
2477.5	0.24797	0.03758	0.0075
2482.5	0.24797	0.03758	0.0075
2487.5	0.24797	0.03758	0.0075
2492.5	0.24797	0.03758	0.0075
2497.5	0.24797	0.03758	0.0075
2502.5	0.24797	0.03758	0.0075
2507.5	0.24797	0.03758	0.0075
2512.5	0.24797	0.03758	0.0075
2517.5	0.24797	0.03758	0.0075
2522.5	0.24797	0.03758	0.0075
2527.5	0.24797	0.03758	0.0075
2532.5	0.24797	0.03758	0.0075
2537.5	0.24797	0.03758	0.0075
2542.5	0.24797	0.03758	0.0075
2547.5	0.24797	0.03758	0.0075
2552.5	0.24797	0.03758	0.0075
2557.5	0.24797	0.03758	0.0075
2562.5	0.24797	0.03758	0.0075
2567.5	0.24797	0.03758	0.0075
2572.5	0.24797	0.03758	0.0075
2577.5	0.24797	0.03758	0.0075
2582.5	0.24797	0.03758	0.0075
2587.5	0.24797	0.03758	0.0075
2592.5	0.24797	0.03758	0.0075
2597.5	0.24797	0.03758	0.0075
2602.5	0.24797	0.03758	0.0075
2607.5	0.24797	0.03758	0.0075
2612.5	0.24797	0.03758	0.0075
2617.5	0.24797	0.03758	0.0075
2622.5	0.24797	0.03758	0.0075
2627.5	0.24797	0.03758	0.0075
2632.5	0.24797	0.03758	0.0075
2637.5	0.24797	0.03758	0.0075
2642.5	0.24797	0.03758	0.0075
2647.5	0.24797	0.03758	0.0075
2652.5	0.24797	0.03758	0.0075
2657.5	0.24797	0.03758	0.0075
2662.5	0.24797	0.03758	0.0075
2667.5	0.24797	0.03758	0.0075
2672.5	0.24797	0.03758	0.0075
2677.5	0.24797	0.03758	0.0075
2682.5	0.24797	0.03758	0.0075
2687.5	0.24797	0.03758	0.0075
2692.5	0.24797	0.03758	0.0075
2697.5	0.24797	0.03758	0.0075
2702.5	0.24797	0.03758	0.0075
2707.5	0.24797	0.03758	0.0075
2712.5	0.24797	0.03758	0.0075
2717.5	0.24797	0.03758	0.0075
2722.5	0.24797	0.03758	0.0075
2727.5	0.24797	0.03758	0.0075
2732.5	0.24797	0.03758	0.0075
2737.5	0.24797	0.03758	0.0075
2742.5	0.24797	0.03758	0.0075
2747.5	0.24797	0.03758	0.0075
2752.5	0.24797	0.03758	0.0075
2757.5	0.24797	0.03758	0.0075
2762.5	0.24797	0.03758	0.0075
2767.5	0.24797	0.03758	0.0075
2772.5	0.24797	0.03758	0.0075
2777.5	0.24797	0.03758	0.0075
2782.5	0.24797	0.03758	0.0075
2787.5	0.24797	0.03758	0.0075
2792.5	0.24797	0.03758	0.0075
2797.5	0.24797	0.03758	0.0075
2802.5	0.24797	0.03758	0.0075
2807.5	0.24797	0.03758	0.0075
2812.5	0.24797	0.03758	0.0075
2817.5	0.24797	0.03758	0.0075
2822.5	0.24797	0.03758	0.0075
2827.5	0.24797	0.03758	0.0075
2832.5	0.24797	0.03758	0.0075
2837.5	0.24797	0.03758	0.0075
2842.5	0.24797	0.03758	0.0075
2847.5	0.24797	0.03758	0.0075
2852.5	0.24797	0.03758	0.0075
2857.5	0.24797	0.03758	0.0075
2862.5	0.24797	0.03758	0.0075
2867.5	0.24797	0.03758	0.0075
2872.5	0.24797	0.03758	0.0075
2877.5	0.24797	0.03758	0.0075
2882.5	0.24797	0.03758	0.0075
2887.5	0.24797	0.03758	0.0075
2892.5	0.24797	0.03758	0.0075
2897.5	0.24797	0.03758	0.0075
2902.5	0.24797	0.03758	0.0075
2907.5	0.24797	0.03758	0.0075
2912.5	0.24797	0.03758	0.0075
2917.5	0.24797	0.03758	0.0075
2922.5	0.24797	0.03758	0.0075
2927.5	0.24797	0.03758	0.0075
2932.5	0.24797	0.03758	0.0075
2937.5	0.24797	0.03758	0.0075
2942.5	0.24797	0.03758	0.0075
2947.5	0.24797	0.03758	0.0075
2952.5	0.24797	0.03758	0.0075
2957.5	0.24797	0.03758	0.0075
2962.5	0.24797	0.03758	0.0075
2967.5	0.24797	0.03758	0.0075
2972.5	0.24797	0.03758	0.0075
2977.5	0.24797	0.03758	0.0075
2982.5	0.24797	0.03758	0.0075
2987.5	0.24797	0.03758	0.0075
2992.5	0.24797	0.03758	0.0075
2997.5	0.24797	0.03758	0.0075
3002.5	0.24797	0.03758	0.0075
3007.5	0.24797	0.03758	0.0075
3012.5	0.24797	0.03758	0.0075
3017.5	0.24797	0.03758	0.0075
3022.5	0.24797	0.03758	0.0075
3027.5	0.24797	0.03758	0.0075
3032.5	0.24797	0.03758	0.0075
3037.5	0.24797	0.03758	0.0075
3042.5	0.24797	0.03758	0.0075
3047.5	0.24797	0.03758	0.0075
3052.5	0.24797	0.03758	0.0075
3057.5	0.24797	0.03758	0.0075
3062.5	0.24797	0.03758	0.0075
3067.5	0.24797	0.03758	0.0075
3072.5	0.24797	0.03758	0.0075
3077.5	0.24797	0.03758	0.0075
3082.5	0.24797	0.03758	0.0075
3087.5	0.24797	0.03758	0.0075
3092.5	0.24797	0.03758	0.0075
3097.5	0.24797	0.03758	0.0075
3102.5	0.24797	0.03758	0.0075
3107.5	0.24797	0.03758	0.0075
3112.5	0.24797	0.03758	0.0075
3117.5	0.24797	0.03758	0.0075
3122.5	0.24797	0.03758	0.0075
3127.5	0.24797	0.03758	0.0075
3132.5	0.24797	0.03758	0.0075
3137.5	0.24797	0.03758	0.0075
3142.5	0.24797	0.03758	0.0075
3147.5	0.24797	0.03758	0.0075
3152.5	0.24797	0.03758	0.0075
3157.5	0.24797	0.03758	0.0075
3162.5	0.24797	0.03758	0.0075
3167.5	0.24797	0.03758	0.0075
3172.5	0.24797	0.03758	0.0075
3177.5	0.24797	0.03758	0.0075
3182.5	0.24797	0.03758	0.0075
3187.5	0.24797	0.03758	0.0075
3192.5	0.24797	0.03758	0.0075
3197.5	0.24797	0.03758	0.0075
3202.5	0.24797	0.03758	0.0075
3207.5	0.24797	0.03758	0.0075
3212.5	0.24797	0.03758	0.0075
3217.5	0.24797	0.03758	0.0075
3222.5	0.24797	0.03758	0.0075
3227.5	0.24797	0.03758	0.0075
3232.5	0.24797	0.03758	0.0075
3237.5	0.24797	0.03758	0.0075
3242.5	0.24797	0.03758	0.0075
3247.5	0.24797	0.03758	0.0075
3252.5	0.24797	0.03758	0.0075
3257.5	0.24797	0.03758	0.0075
3262.5	0.24797	0.03758	0.0075
3267.5	0.24797	0.03758	0.0075
3272.5	0.24797	0.03758	0.0075
3277.5	0.24797	0.03758	0.0075
3282.5	0.24797	0.03758	0.0075
3287.5	0.24797	0.03758	0.0075
3292.5	0.24797	0.03758	0.0075
3297.5	0.24797	0.03758	0.0075
3302.5	0.24797	0.03758	0.0075
3307.5	0.24797	0.03758	0.0075
3312.5	0.24797	0.03758	0.0075
3317.5	0.24797	0.03758	0.0075
3322.5	0.24797	0.03758	0.0075
3327.5	0.24797	0.03758	0.0075
3332.5	0.24797	0.03758	0.0075
3337.5	0.24797	0.03758	0.0075
3342.5	0.24797	0.03758	0.0075
3347.5	0.24797	0.03758	0.0075
3352.5	0.24797	0.03758	0.0075
3357.5	0.24797	0.03758	0.0075
3362.5	0.24797	0.03758	0.0075
3367.5	0.24797	0.03758	0.0075
3372.5	0.24797	0.03758	0.0075
3377.5	0.24797	0.03758	0.0075
3382.5	0.24797	0.03758	0.0075
3387.5	0.24797	0.03758	0.0075
3392.5	0.24797	0.03758	0.0075
3397.5	0.24797	0.03758	0.0075
3402.5	0.24797	0.03758	0.0075
3407.5	0.24797	0.03758	0.0075
3412.5	0.24797	0.03758	0.0075
3417.5	0.24797	0.03758	0.0075
3422.5	0.24797	0.03758	0.0075
3427.5	0.24797	0.03758	0.0075
3432.5	0.24797	0.03758	0.0075
3437.5	0.24797	0.03758	0.0075
3442.5	0.24797	0.03758	0.0075
3447.5	0.24797	0.03758	0.0075
3452.5	0.24797	0.03758	0.0075
3457.5	0.24797	0.03758	0.0075
3462.5	0.24797	0.03758	0.0075
3467.5	0.24797	0.03758	0.0075
3472.5	0.24797	0.03758	0.0075
3477.5	0.24797	0.03758	0.0075
3482.5	0.24797	0.03758	0.0075
3487.5	0.24797	0.03758	0.0075
3492.5	0.24797	0.03758	0.0075
3497.5	0.24797	0.03758	0.0075
3502.5	0.24797	0.03758	0.0075
3507.5	0.24797	0.03758	0.0075
3512.5	0.24797	0.03758	0.0075
3517.5	0.24797	0.03758	0.0075
3522.5	0.24797	0.03758	0.0075
3527.5	0.24797	0.03758	0.0075
3532.5	0.24797	0.03758	0.0075
3537.5	0.24797	0.03758	0.0075
3542.5	0.24797	0.03758	0.0075
3547.5	0.24797	0.03758	0.0075
3552.5	0.24797	0.03758	0.0075
3557.5	0.24797	0.03758	0.0075
3562.5	0.24797	0.03758	0.0075
3567.5	0.24797	0.03758	0.0075
3572.5	0.24797	0.03758	0.0075
3577.5	0.24797	0.03758	0.0075
3582.5	0.24797	0.03758	0.0075
3587.5	0.24797	0.03758	0.0075
3592.5	0.24797	0.03758	0.0075
3597.5	0.24797	0.03758	0.0075
3602.5	0.24797	0.03758	0.0075
3607.5	0.24797	0.03758	0.0075
3612.5	0.24797	0.03758	0.0075
3617.5	0.24797	0.03758	0.0075
3622.5	0.24797	0.03758	0.0075
3627.5	0.24797	0.03758	0.0075
3632.5	0.24797	0.03758	0.0075
3637.5	0.24797	0.03758	0.0075
3642.5	0.24797	0.03758	0.0075
3647.5	0.24797	0.03758	0.0075
3652.5	0.24797	0.03758	0.0075
3657.5	0.24797	0.03758	0.0075
3662.5	0.24797	0.03758	0.0075
3667.5	0.24797	0.03758	0.0075
3672.5	0.24797	0.03758	0.0075
3677.5	0.24797	0.03758	0.0075
3682.5	0.24797	0.03758	0.0075
3687.5	0.24797	0.03758	0.0075
3692.5	0.24797	0.03758	0.0075
3697.5	0.24797	0.03758	0.0075
3702.5	0.24797	0.03758	0.0075
3707.5	0.24797	0.03758	0.0075
3712.5	0.24797	0.03758	0.0075
3717.5	0.24797	0.03758	0.0075
3722.5	0.24797	0.03758	0.0075
3727.5	0.24797	0.03758	0.0075
3732.5	0.24797	0.03758	0.0075
3737.5	0.24797	0.03758	0.0075
3742.5	0.24797	0.03758	0.0075
3747.5	0.24797	0.03758	0.0075
3752.5	0.24797	0.03758	0.0075
3757.5	0.24797	0.03758	0.0075
3762.5	0.24797	0.03758	0.0075
3767.5	0.24797	0.03758	0.0075
3772.5	0.24797	0.03758	0.0075
3777.5	0.24797	0.03758	0.0075
3782.5	0.24797	0.03758	0.0075
3787.5	0.24797	0.03758	0.0075
3792.5	0.24797	0.03758	0.0075
3797.5	0.24797	0.03758	0.0075
3802.5	0.24797	0.03758	0.0075
3807.5	0.24797	0.03758	0.0075
3812.5	0.24797	0.03758	0.0075
3817.5	0.24797	0.03758	0.0075
3822.5	0.24797	0.03758	0.0075
3827.5	0.24797	0.03758	0.0075
3832.5	0.24797	0.03758	0.0075
3837.5	0.24797	0.03758	0.0075
3842.5	0.24797	0.03758	0.0075
3847.5	0.24797	0.03758	0.0075
3852.5	0.24797	0.03758	0.0075
3857.5	0.24797	0.03758	0.0075
3862.5	0.24797	0.03758	0.0075
3867.5	0.24797	0.03758	0.0075
3872.5	0.24797	0.03758	0.0075
3877.5	0.24797	0.03758	0.0075
3882.5	0.24797	0.03758	0.0075
3887.5	0.24797	0.03758	0.0075
3892.5	0.24797	0.03758	0.0075
3897.5	0.24797	0.03758	0.0075
3902.5	0.24797	0.03758	0.0075
3907.5	0.24797	0.03758	0.0075
3912.5	0.24797	0.03758	0.0075
3917.5	0.24797	0.03758	0.0075
3922.5	0.24797	0.03758	0.0075
3927.5	0.24797	0.03758	0.0075
3932.5	0.24797	0.03758	0.0075
3937.5	0.24797	0.03758	0.0075
3942.5	0.24797	0.03758	0.0075
3947.5	0.24797	0.03758	0.0075
3952.5	0.24797	0.03758	0.0075
3957.5	0.24797	0.03758	0.0075
3962.5	0.24797	0.03758	0.0075
3967.5	0.24797	0.03758	0.0075
3972.5	0.24797	0.03758	0.0075
3977.5	0.24797	0.03758	0.0075
3982.5	0.24797	0.03758	0.0075
3987.5	0.24797	0.03758	0.0075
3992.5	0.24797	0.03758	0.0075
3997.5	0.24797	0.03758	0.0075
4002.5	0.24797	0.03758	0.0075
4007.5	0.24797	0.03758	0.0075
4012.5	0.24797	0.03758	0.0075
4017.5	0.24797	0.03758	0.0075
4022.5	0.24797	0.03758	0.0075
4027.5	0.24797	0.03758	0.0075
4032.5	0.24797	0.03758	0.0075
4037.5	0.24797	0.03758	0.0075
4042.5	0.24797	0.03758	0.0075
4047.5	0.24797	0.03758	0.0075
4052.5	0.24797	0.03758	0.0075
4057.5	0.24797	0.03758	0.0075
4062.5	0.24797	0.03758	0.0075
4067.5	0.24797	0.03758	0.0075
4072.5	0.24797	0.03758	0.0075
4077.5	0.24797	0.03758	0.0075
4082.5	0.24797	0.03758	0.0075
4087.5	0.24797	0.03758	0.0075
4092.5	0.24797	0.03758	0.0075
4097.5	0.24797	0.03758	0.0075
4102.5	0.24797	0.03758	0.0075
4107.5	0.24797	0.03758	0.0075
4112.5	0.24797	0.03758	0.0075
4117.5	0.24797	0.03758	0.0075
4122.5	0.24797	0.03758	0.0075
4127.5	0.24797	0.03758	0.0075
4132.5	0.24797	0.03758	0.0075
4137.5	0.24797	0.03758	0.0075
4142.5	0.24797	0.03758	0.0075
4147.5	0.24797	0.03758	0.0075
4152.5	0.24797	0.03758	0.0075
4157.5	0.24797	0.03758	0.0075
4162.5	0.24797	0.03758	0.0075
4167.5	0.24797	0.03758	0.0075
4172.5	0.24797	0.03758	0.0075
4177.5	0.24797	0.03758	0.0075
4182.5	0.24797	0.03758	0.0075
4187.5	0.24797	0.03758	0.0075
4192.5	0.24797	0.03758	0.0075
4197.5	0.24797	0.03758	0.0075
4202.5	0.24797	0.03758	0.0075
4207.5	0.24797	0.03758	0.0075
4212.5	0.24797	0.03758	0.0075
4217.5	0.24797	0.03758	0.0075
4222.5	0.24797	0.03758	0.0075
4227.5	0.24797	0.03758	0.0075
4232.5	0.24797	0.03758	0.0075
4237.5	0.24797	0.03758	0.0075
4242.5	0.24797	0.03758	0.0075
4247.5	0.24797	0.03758	0.0075
4252.5	0.24797	0.03758	0.0075
4257.5	0.24797	0.03758	0.0075
4262.5	0.24797	0.03758	0.0075
4267.5	0.24797	0.03758	0.0075
4272.5	0.24797	0.03758	0.0075
4277.5	0.24797	0.03758	0.0075
4282.5	0.24797	0.03758	0.0075
4287.5	0.24797	0.03758	0.006
4292.5	0.24797	0.03758	0.006
4297.5	0.24797	0.03758	0.006
4302.5	0.24797	0.03758	0.006
4307.5	0.24797	0.03758	0.006
4312.5	0.24797	0.03758	0.006
4317.5	0.24797	0.03758	0.006
4322.5	0.24797	0.03758	0.006
4327.5	0.24797	0.03758	0.006
4332.5	0.24797	0.03758	0.006
4337.5	0.24797	0.03758	0.006
4342.5	0.24797	0.03758	0.006
4347.5	0.24797	0.03758	0.006
4352.5	0.24797	0.03758	0.006
4357.5	0.24797	0.03758	0.006
4362.5	0.24797	0.03758	0.006
4367.5	0.24797	0.03758	0.006
4372.5	0.24797	0.03758	0.006
4377.5	0.24797	0.03758	0.006
4382.5	0.24797	0.03758	0.006
4387.5	0.24797	0.03758	0.006
4392.5	0.24797	0.03758	0.006
4397.5	0.24797	0.03758	0.006
4402.5	0.24797	0.03758	0.006
4407.5	0.24797	0.03758	0.006
4412.5	0.24797	0.03758	0.006
4417.5	0.24797	0.03758	0.006
4422.5	0.24797	0.03758	0.006
4427.5	0.24797	0.03758	0.006
4432.5	0.24797	0.03758	0.006
4437.5	0.24797	0.03758	0.006
4442.5	0.24797	0.03758	0.006
4447.5	0.24797	0.03758	0.006
4452.5	0.24797	0.03758	0.006
4457.5	0.24797	0.03758	0.006
4462.5	0.24797	0.03758	0.006
4467.5	0.24797	0.03758	0.006

## Sheet: Fig. 4c
End of exposure			Regrowth
1h	2h	4h	1h	2h	4h
1	0.846386	0.17663	0.341772	0.066265	0.00272
0.942408	0.391791	0.087413	0.125654	0.029851	0.01049
0.979058	0.655172	0.129278	0.251309	0.048276	0.003802
