# Supplementary material for: Limited impact of Salmonella stress and persisters on antibiotic clearance
Source: Nature. 2025 Feb 5;639(8053):181–9. doi: 10.1038/s41586-024-08506-6 (PMC11882453; doi:10.1038/s41586-024-08506-6)
Supplement: Supplementary file 11 — Source Data Extended Data Fig. 1 [file 41586_2024_8506_MOESM11_ESM.xlsx]

## Sheet: Ext. Data Fig. 1b
Time in h	WT				hipA D88N					hisG P69L shpB Q97*
0	0.0005	0.0005	0.0005	0.0005	0.0005	0.0005	0.0005	0.0005	0.0005	0.001	0.001	0.001	0.001	0.001
0.17	0.0005	0.0005	0.0005	0.0005	0.0005	0.0005	0.0005	0.0005	0.0005	0.001	0.001	0.001	0.001	0.001
0.33	0.0005	0.0005	0.0005	0.0005	0.0005	0.0005	0.0005	0.0005	0.0005	0.001	0.001	0.001	0.001	0.001
0.5	0.0005	0.0005	0.0005	0.0005	0.0005	0.0005	0.0005	0.0005	0.0005	0.001	0.001	0.001	0.001	0.001
0.67	0.0005	0.0005	0.0005	0.0005	0.0005	0.0005	0.0005	0.0005	0.0005	0.001	0.001	0.001	0.001	0.001
0.83	0.0005	0.0005	0.0005	0.0005	0.0005	0.0005	0.0005	0.0005	0.0005	0.001	0.001	0.001	0.001	0.001
1	0.0005	0.0005	0.0005	0.0005	0.0005	0.0005	0.0005	0.0005	0.0005	0.001	0.001	0.001	0.001	0.001
1.17	0.0005	0.0005	0.0005	0.0005	0.0005	0.0005	0.0005	0.0005	0.0005	0.00126	0.001	0.001	0.001	0.001
1.33	0.001087	0.001087	0.0005	0.00076	0.0005	0.0005	0.0005	0.0005	0.0005	0.001587	0.001587	0.002	0.002	0.00126
1.5	0.001789	0.001789	0.0005	0.001789	0.0005	0.0005	0.0005	0.001087	0.0005	0.002621	0.002	0.002621	0.002621	0.002
1.67	0.002802	0.002802	0.001789	0.002802	0.0005	0.0005	0.0005	0.0025	0.0005	0.003634	0.003	0.004	0.003302	0.003
1.83	0.003809	0.004142	0.00292	0.004142	0.0005	0.0005	0.0005	0.00202	0.0005	0.004	0.003634	0.005313	0.004309	0.004
2	0.005816	0.006149	0.005018	0.0055	0.0005	0.0005	0.0005	0.0005	0.0005	0.006	0.005646	0.007319	0.006	0.005313
2.17	0.008463	0.009155	0.007458	0.008153	0.0005	0.0015	0.00076	0.0015	0.0005	0.008653	0.007652	0.009967	0.00832	0.007652
2.33	0.01113	0.012825	0.01047	0.010824	0.0005	0.001087	0.0005	0.0005	0.0005	0.011324	0.010656	0.013299	0.011	0.010323
2.5	0.015827	0.016827	0.014783	0.015139	0.0005	0.0015	0.001087	0.0005	0.0005	0.014659	0.013658	0.018308	0.014659	0.013658
2.67	0.021147	0.022829	0.020146	0.020454	0.0005	0.001789	0.0015	0.001317	0.0005	0.019983	0.018327	0.024272	0.018982	0.018327
2.83	0.028807	0.03083	0.028073	0.028774	0.00076	0.002121	0.001087	0.00076	0.0005	0.026988	0.025329	0.032557	0.025662	0.024329
3	0.037474	0.040492	0.037465	0.036744	0.00076	0.0025	0.0015	0.001317	0.0005	0.035312	0.03299	0.042897	0.033663	0.03199
3.17	0.051139	0.055128	0.050453	0.050002	0.000942	0.0025	0.0015	0.001087	0.0015	0.048324	0.044331	0.057511	0.044664	0.042992
3.33	0.068127	0.072791	0.06744	0.066953	0.000942	0.0035	0.001789	0.001317	0.0015	0.060984	0.057331	0.074555	0.057665	0.055319
3.5	0.085496	0.095435	0.088428	0.083578	0.000942	0.0035	0.002121	0.001789	0.0015	0.079962	0.074987	0.095868	0.074996	0.072323
3.67	0.115827	0.122417	0.11377	0.10819	0.001789	0.0035	0.0025	0.0015	0.0025	0.105615	0.098325	0.125266	0.096332	0.093986
3.83	0.153009	0.150786	0.141107	0.135144	0.001789	0.004142	0.0025	0.001789	0.002802	0.125511	0.117893	0.154476	0.124622	0.123976
4	0.183152	0.173147	0.166772	0.166377	0.00202	0.004813	0.003134	0.002802	0.0035	0.148666	0.146	0.189934	0.140313	0.13991
4.17	0.217511	0.229977	0.199046	0.200075	0.002802	0.0055	0.003134	0.003134	0.004142	0.191453	0.176744	0.234871	0.183181	0.173781
4.33	0.248095	0.260012	0.230481	0.263489	0.003057	0.005816	0.004142	0.00366	0.005146	0.227253	0.222641	0.257203	0.212308	0.209592
4.5	0.259533	0.278552	0.234142	0.274154	0.003809	0.0065	0.0045	0.003809	0.005757	0.256644	0.258325	0.285499	0.239298	0.236629
4.67	0.269656	0.300215	0.241449	0.30216	0.004432	0.0075	0.005146	0.004432	0.006819	0.259287	0.254645	0.294358	0.247962	0.246947
4.83	0.282198	0.294905	0.258794	0.314076	0.005093	0.0085	0.006149	0.005444	0.008153	0.285665	0.289326	0.30676	0.26498	0.261984
5	0.301446	0.309382	0.260128	0.314359	0.005816	0.010156	0.007152	0.006452	0.009155	0.290664	0.295332	0.314978	0.271965	0.268634
5.17	0.309134	0.31232	0.267808	0.304723	0.006452	0.011157	0.008153	0.007458	0.011157	0.298651	0.301655	0.33008	0.278637	0.274294
5.33	0.313789	0.318138	0.276361	0.314786	0.00782	0.013158	0.010156	0.009155	0.013476	0.311656	0.315999	0.335255	0.291309	0.286615
5.5	0.32481	0.327511	0.286798	0.328396	0.008822	0.015159	0.011824	0.011157	0.016119	0.323993	0.327329	0.339173	0.306316	0.301287
5.67	0.335101	0.34021	0.296761	0.34367	0.010824	0.018124	0.014159	0.013158	0.01976	0.325974	0.330303	0.341627	0.317645	0.314643
5.83	0.341465	0.345795	0.303185	0.354482	0.011824	0.020128	0.0165	0.015479	0.023713	0.333297	0.337262	0.34949	0.324317	0.324308
6	0.35077	0.353491	0.311958	0.365833	0.013826	0.024775	0.020161	0.018482	0.028662	0.341912	0.346227	0.351939	0.32795	0.330957
6.17	0.357438	0.362183	0.311697	0.372483	0.01648	0.027781	0.022485	0.021453	0.031661	0.343292	0.348953	0.359913	0.325658	0.325321
6.33	0.359795	0.366462	0.322979	0.380819	0.019126	0.032738	0.027488	0.025407	0.038614	0.355257	0.357907	0.366878	0.333981	0.334308
6.5	0.371667	0.375479	0.329675	0.383118	0.022442	0.036435	0.03149	0.02942	0.043203	0.359941	0.362914	0.368103	0.338625	0.340301
6.67	0.373026	0.384945	0.345083	0.395118	0.026086	0.041766	0.03583	0.034792	0.050293	0.368633	0.371601	0.375814	0.342996	0.343976
6.83	0.38398	0.39265	0.346804	0.402693	0.029728	0.047093	0.039492	0.038112	0.05707	0.374954	0.37924	0.380507	0.350993	0.352976
7	0.390287	0.40099	0.358482	0.417317	0.032666	0.05506	0.045493	0.044126	0.066037	0.375891	0.380945	0.390711	0.354322	0.356648
7.17	0.400527	0.417228	0.366832	0.425725	0.037631	0.064061	0.052152	0.050131	0.076647	0.378467	0.384928	0.398132	0.356985	0.35896
7.33	0.413529	0.422649	0.372829	0.426607	0.043554	0.073271	0.060165	0.058136	0.089053	0.384779	0.388597	0.404758	0.363318	0.364626
7.5	0.417633	0.430635	0.372123	0.450257	0.050726	0.088127	0.0695	0.067827	0.101047	0.387705	0.391596	0.406965	0.365302	0.366943
7.67	0.428573	0.435359	0.383459	0.474842	0.058596	0.098426	0.080165	0.076815	0.115626	0.387785	0.391313	0.411603	0.365972	0.368956
7.83	0.445478	0.444674	0.390112	0.489991	0.071766	0.115126	0.090485	0.087131	0.128669	0.385937	0.391946	0.411068	0.363983	0.366953
8	0.455082	0.448669	0.400109	0.506759	0.083349	0.12311	0.098829	0.094123	0.145035	0.391487	0.397896	0.41732	0.369953	0.371568
8.17	0.474123	0.459823	0.404763	0.5204	0.088357	0.136786	0.111163	0.10645	0.157349	0.407607	0.414903	0.426104	0.380301	0.383223
8.33	0.492553	0.468755	0.418768	0.524158	0.101439	0.154306	0.11248	0.114488	0.173487	0.416701	0.426603	0.438495	0.392969	0.393871
8.5	0.499817	0.48037	0.424443	0.533134	0.113079	0.169187	0.1265	0.128061	0.19446	0.42441	0.432616	0.449142	0.405593	0.405471
8.67	0.517073	0.483683	0.435142	0.538476	0.124035	0.194731	0.139161	0.139378	0.211956	0.42952	0.43732	0.454778	0.414239	0.414823
8.83	0.534386	0.490938	0.443133	0.541796	0.13551	0.204577	0.15483	0.156059	0.228416	0.438197	0.445644	0.462017	0.426242	0.427501
9	0.540794	0.496276	0.454124	0.549455	0.148508	0.221771	0.166823	0.170707	0.241443	0.444484	0.454951	0.467436	0.435588	0.437791
9.17	0.55805	0.512512	0.469134	0.572065	0.161796	0.23246	0.184826	0.182757	0.258419	0.457147	0.467293	0.479453	0.449943	0.449796
9.33	0.55911	0.523091	0.477805	0.570812	0.181696	0.243474	0.194826	0.189707	0.269581	0.467855	0.478288	0.491868	0.460615	0.46343
9.5	0.577928	0.529455	0.489475	0.577143	0.192703	0.26508	0.211157	0.206051	0.287974	0.475536	0.486318	0.50485	0.476295	0.480441
9.67	0.590607	0.53919	0.499476	0.57977	0.203408	0.283059	0.219815	0.213729	0.309342	0.493196	0.501289	0.520215	0.492635	0.49579
9.83	0.595366	0.543439	0.510773	0.585281	0.216667	0.301217	0.236161	0.230117	0.331821	0.502122	0.513919	0.530254	0.505992	0.509184
10	0.604059	0.550347	0.525101	0.596319	0.226787	0.313574	0.25183	0.247762	0.346775	0.51624	0.523322	0.541668	0.51966	0.522843
10.17	0.601543	0.556435	0.536403	0.601522	0.242102	0.337083	0.268164	0.264133	0.362772	0.529607	0.536663	0.550633	0.530981	0.534535
10.33	0.612555	0.568094	0.546745	0.615529	0.259794	0.347949	0.283495	0.275115	0.376241	0.530202	0.540968	0.569783	0.54228	0.54823
10.5	0.622117	0.578731	0.559381	0.628944	0.270812	0.360312	0.296499	0.286115	0.39136	0.540948	0.545644	0.576921	0.554252	0.559936
10.67	0.63571	0.588813	0.578406	0.653179	0.279294	0.362439	0.307822	0.296772	0.403019	0.549929	0.55832	0.584417	0.564907	0.567252
10.83	0.63964	0.595828	0.588097	0.650619	0.301179	0.386039	0.320833	0.304757	0.415893	0.560606	0.569977	0.591781	0.572603	0.572258
11	0.651119	0.604886	0.607089	0.666659	0.30738	0.387458	0.328154	0.313454	0.425599	0.569593	0.578326	0.599797	0.580638	0.579263
11.17	0.657871	0.608517	0.614415	0.671693	0.321028	0.40146	0.340499	0.330711	0.437801	0.578947	0.585326	0.606246	0.589324	0.586598
11.33	0.665997	0.617316	0.629409	0.684098	0.332658	0.408085	0.354497	0.340679	0.447757	0.588286	0.593998	0.612614	0.597661	0.592937
11.5	0.674704	0.63159	0.639079	0.693447	0.33937	0.40882	0.360163	0.340735	0.453864	0.596618	0.605993	0.621295	0.605333	0.599635
11.67	0.684726	0.640185	0.650747	0.703124	0.351003	0.413934	0.367829	0.350089	0.467492	0.605297	0.611996	0.625957	0.609665	0.603655
11.83	0.691799	0.654252	0.660439	0.711119	0.356063	0.414411	0.372163	0.353415	0.477788	0.615631	0.624659	0.635932	0.616999	0.611996
12	0.710411	0.669244	0.667751	0.719461	0.366399	0.424844	0.37481	0.366017	0.489166	0.625977	0.634324	0.646226	0.625998	0.620664
12.17	0.715155	0.678991	0.681446	0.727471	0.37082	0.428697	0.376801	0.369072	0.5015	0.630945	0.63832	0.6509	0.630327	0.625662
12.33	0.728126	0.682993	0.686447	0.736139	0.380831	0.4366	0.384399	0.378691	0.513626	0.638629	0.64665	0.658525	0.637327	0.632993
12.5	0.745109	0.693347	0.691745	0.74613	0.385823	0.443906	0.391406	0.384728	0.525762	0.649271	0.654975	0.669899	0.64965	0.644986
12.67	0.751127	0.702382	0.697746	0.753112	0.386486	0.450031	0.401414	0.39002	0.5357	0.657615	0.662989	0.678545	0.657989	0.653984
12.83	0.753145	0.707719	0.705707	0.758759	0.394492	0.467213	0.415653	0.400282	0.544637	0.665941	0.671317	0.685215	0.666656	0.662312
13	0.761479	0.716744	0.715068	0.765429	0.399498	0.471378	0.424645	0.407646	0.553024	0.672942	0.679648	0.691874	0.67499	0.670972
13.17	0.764138	0.718759	0.717388	0.767741	0.411798	0.479524	0.43161	0.414337	0.559473	0.679288	0.685323	0.698187	0.682659	0.679972
13.33	0.773781	0.724101	0.724714	0.773062	0.422461	0.49285	0.443019	0.421993	0.5679	0.685282	0.691654	0.705188	0.690327	0.687642
13.5	0.781765	0.730449	0.730386	0.77939	0.431801	0.503711	0.449653	0.425979	0.577849	0.692285	0.699656	0.710532	0.69699	0.694635
13.67	0.783775	0.736112	0.734708	0.783027	0.438154	0.506831	0.453617	0.431693	0.586672	0.697965	0.705328	0.71987	0.705662	0.70131
13.83	0.78646	0.741788	0.735624	0.788353	0.446159	0.516672	0.46225	0.440087	0.593833	0.700951	0.707655	0.727872	0.711319	0.70764
14	0.791423	0.743792	0.74031	0.792328	0.456811	0.525107	0.47295	0.447373	0.603659	0.707636	0.715319	0.735556	0.718655	0.717986
14.17	0.796409	0.750112	0.747995	0.798981	0.464783	0.53453	0.484657	0.456718	0.615074	0.717319	0.724991	0.741897	0.725655	0.725317
14.33	0.800397	0.754447	0.754053	0.802658	0.472041	0.543874	0.491655	0.463062	0.62379	0.720988	0.730991	0.743884	0.728314	0.728651
14.5	0.806707	0.75978	0.764442	0.809984	0.480643	0.553602	0.496395	0.462774	0.633107	0.72199	0.731987	0.745829	0.731659	0.731991
14.67	0.808389	0.764765	0.764785	0.812994	0.484261	0.562157	0.503071	0.465465	0.641139	0.723321	0.732325	0.748204	0.730299	0.731641
14.83	0.814667	0.76844	0.771118	0.81696	0.496232	0.570839	0.508729	0.476134	0.649137	0.730324	0.739655	0.755873	0.737307	0.738651
15	0.822983	0.778434	0.781148	0.826663	0.506262	0.583462	0.515027	0.48216	0.66647	0.734317	0.745655	0.759858	0.740311	0.742651
15.17	0.822983	0.776108	0.780127	0.82598	0.510216	0.589387	0.518992	0.489499	0.670138	0.737319	0.746656	0.764213	0.742974	0.745983
15.33	0.832593	0.788428	0.788799	0.833348	0.522269	0.601341	0.527336	0.497829	0.686122	0.739302	0.748647	0.764887	0.743634	0.74664
15.5	0.828628	0.786764	0.784781	0.832331	0.528317	0.60497	0.530699	0.502827	0.687106	0.742659	0.752323	0.77154	0.750642	0.75364
15.67	0.829941	0.786426	0.787119	0.833657	0.535309	0.611944	0.536048	0.507155	0.694769	0.747992	0.757659	0.776186	0.753975	0.758312
15.83	0.83825	0.79643	0.795125	0.84034	0.548696	0.626576	0.54942	0.516156	0.710457	0.743302	0.75464	0.772874	0.750618	0.754954
16	0.834593	0.796081	0.793451	0.837004	0.553721	0.630918	0.55641	0.524498	0.713087	0.74832	0.75832	0.777209	0.755289	0.760298
16.17	0.836933	0.799072	0.795109	0.84033	0.562412	0.63861	0.563408	0.533164	0.721084	0.750644	0.761315	0.78055	0.75796	0.762622
16.33	0.838265	0.802746	0.798783	0.843657	0.569057	0.646175	0.569076	0.539164	0.728408	0.754646	0.764984	0.782884	0.760626	0.765623
16.5	0.839965	0.806073	0.801447	0.84465	0.57575	0.65446	0.578416	0.550166	0.733382	0.760652	0.771992	0.788563	0.765627	0.772286
16.67	0.843994	0.810725	0.806134	0.850652	0.583431	0.664775	0.590448	0.558163	0.743415	0.76332	0.774656	0.791231	0.768629	0.77529
16.83	0.842652	0.811725	0.810134	0.85031	0.587747	0.671747	0.597446	0.564499	0.748354	0.765958	0.778642	0.794595	0.769621	0.776619
17	0.843999	0.813387	0.809802	0.850985	0.592413	0.679323	0.604093	0.573164	0.752671	0.768966	0.780311	0.795923	0.771627	0.777624
17.17	0.84402	0.816713	0.814807	0.853652	0.5984	0.687251	0.614093	0.581825	0.760014	0.769971	0.780979	0.797912	0.773958	0.78129
17.33	0.847689	0.820388	0.818137	0.857335	0.607405	0.696711	0.626733	0.593822	0.770006	0.771971	0.783311	0.799251	0.775624	0.782285
17.5	0.847683	0.822037	0.82081	0.857659	0.612754	0.702672	0.633056	0.604469	0.772335	0.772638	0.783642	0.798918	0.775624	0.782941
17.67	0.848371	0.824701	0.822473	0.86066	0.618747	0.709921	0.642702	0.615102	0.778311	0.774635	0.786648	0.800245	0.775615	0.783275
17.83	0.850053	0.828699	0.826144	0.865007	0.625085	0.716549	0.646714	0.620093	0.788276	0.778626	0.79163	0.804258	0.778289	0.785948
18	0.849718	0.829661	0.828469	0.865017	0.631749	0.72714	0.656017	0.630106	0.799003	0.775979	0.786648	0.802234	0.77728	0.786269
18.17	0.852699	0.833677	0.832463	0.869358	0.641431	0.740372	0.66801	0.643789	0.817139	0.780615	0.791962	0.805924	0.779617	0.788266
18.33	0.853058	0.836634	0.832126	0.871032	0.644442	0.747198	0.674332	0.648796	0.821796	0.784624	0.797297	0.809234	0.782281	0.791604
18.5	0.854705	0.837987	0.83747	0.872707	0.654453	0.757592	0.686644	0.660805	0.828199	0.783599	0.793949	0.807561	0.779271	0.788593
18.67	0.857067	0.842284	0.841795	0.876033	0.663126	0.768879	0.699919	0.673805	0.839865	0.782272	0.793282	0.806213	0.778271	0.786912
18.83	0.858391	0.844312	0.844459	0.879034	0.668462	0.774955	0.707564	0.681497	0.843021	0.785281	0.795282	0.809211	0.781271	0.790582
19	0.859396	0.846607	0.847467	0.88035	0.675141	0.780323	0.715228	0.691827	0.847553	0.78461	0.795948	0.809548	0.780936	0.791248
19.17	0.862748	0.850933	0.851794	0.885	0.686151	0.789913	0.727513	0.709457	0.857721	0.786939	0.797944	0.811546	0.782599	0.793248
19.33	0.863095	0.851269	0.851801	0.884665	0.686147	0.79096	0.730814	0.715122	0.85779	0.788589	0.798929	0.8122	0.78259	0.793575
19.5	0.861777	0.850915	0.851123	0.885948	0.686482	0.790672	0.733156	0.7125	0.853763	0.788934	0.798924	0.812872	0.782936	0.793901
19.67	0.865106	0.853254	0.854128	0.887608	0.693817	0.798305	0.743815	0.719761	0.862026	0.79125	0.80124	0.816192	0.784591	0.795901
19.83	0.860802	0.85356	0.85279	0.886272	0.693485	0.798239	0.751053	0.720674	0.862901	0.791577	0.801572	0.816833	0.784599	0.795897
20	0.864789	0.856899	0.857786	0.890244	0.702149	0.807298	0.766912	0.732347	0.872287	0.794912	0.805565	0.820509	0.786928	0.798905
20.17	0.863129	0.856899	0.857123	0.890273	0.704477	0.809141	0.768656	0.739334	0.87566	0.794582	0.803887	0.820158	0.788602	0.799893
20.33	0.864799	0.859611	0.85946	0.895242	0.70746	0.810034	0.767193	0.743345	0.87446	0.794589	0.804225	0.820817	0.787928	0.799544
20.5	0.862465	0.859221	0.859455	0.893237	0.714777	0.812328	0.770173	0.752071	0.879416	0.797251	0.808212	0.823483	0.787601	0.801231
20.67	0.864798	0.861562	0.86212	0.897219	0.726743	0.818892	0.779209	0.765785	0.887389	0.797558	0.809176	0.824824	0.788929	0.802232
20.83	0.864795	0.864225	0.865786	0.9002	0.73904	0.826432	0.784937	0.776149	0.894042	0.797244	0.806833	0.824147	0.788266	0.801544
21	0.863773	0.864885	0.865451	0.903517	0.745328	0.827326	0.785327	0.781479	0.894489	0.797248	0.806855	0.824471	0.786929	0.800208
21.17	0.863756	0.86658	0.868459	0.907819	0.751984	0.829704	0.788042	0.788148	0.898157	0.797578	0.807508	0.825136	0.787265	0.800869
21.33	0.862383	0.868224	0.868452	0.908438	0.758294	0.831659	0.792701	0.795153	0.900424	0.797583	0.807497	0.825441	0.785929	0.800883
21.5	0.862343	0.869581	0.872452	0.912134	0.768327	0.840842	0.801698	0.808111	0.909513	0.799566	0.809432	0.82746	0.786256	0.800533
21.67	0.859982	0.870243	0.872116	0.913799	0.767057	0.841839	0.802056	0.810076	0.908454	0.799218	0.808432	0.827119	0.785929	0.800208
21.83	0.863591	0.873937	0.877099	0.920795	0.774453	0.847885	0.808769	0.819019	0.915827	0.801213	0.811075	0.829805	0.785592	0.800536
22	0.862223	0.874888	0.880101	0.9211	0.781832	0.856226	0.81842	0.831564	0.923565	0.800892	0.81037	0.829124	0.785582	0.801197
22.17	0.861807	0.876905	0.880766	0.925765	0.783799	0.86113	0.823801	0.840748	0.926675	0.80388	0.813018	0.831792	0.786265	0.801863
22.33	0.860404	0.876601	0.881094	0.927732	0.779711	0.859528	0.818823	0.839947	0.921601	0.798893	0.806389	0.828447	0.783601	0.799199
22.5	0.858707	0.875924	0.882741	0.929046	0.778584	0.861593	0.820492	0.8435	0.922256	0.803521	0.80897	0.831107	0.784592	0.801185
22.67	0.856564	0.876924	0.88473	0.934402	0.776371	0.863608	0.822492	0.845734	0.92393	0.80353	0.809624	0.83077	0.784591	0.801187
22.83	0.853148	0.876262	0.884382	0.935385	0.773531	0.863681	0.821826	0.845015	0.923228	0.80384	0.810573	0.831434	0.783601	0.800511

## Sheet: Ext. Data Fig. 1c
	inactive Slc11A1		active Slc11A1		Medians
Division rate in h-1	WT	hipA D88N	WT		inactive Slc11A1		active Slc11A1
-0.025	0.001062	0	0.001469		WT	hipA D88N	WT
-0.0125	0.001636	0.0013695	0.008307		0.132	0.1037	0.06326
0	0.005136	0.0123263	0.02405		0.1304	0.0904	0.066141
0.0125	0.010617	0.0212297	0.045656		0.1307	0.0843	0.073077
0.025	0.018364	0.0376654	0.061997				0.059738
0.0375	0.029526	0.0362951	0.07098				0.070836
0.05	0.040659	0.0582096	0.073619
0.0625	0.050013	0.0451976	0.0674245
0.075	0.05908	0.0739605	0.0589355
0.0875	0.065594	0.0705359	0.05304
0.1	0.072394	0.0623189	0.0441285
0.1125	0.071103	0.0739605	0.0335465
0.125	0.074718	0.0657426	0.0271765
0.1375	0.073111	0.0431434	0.0200395
0.15	0.065565	0.0479375	0.01599
0.1625	0.06106	0.0342408	0.0118625
0.175	0.052452	0.0349256	0.008281
0.1875	0.045651	0.0212297	0.006357
0.2	0.03931	0.0225992	0.0051675
0.2125	0.032883	0.0150662	0.003549
0.225	0.027488	0.0123263	0.002379
0.2375	0.021434	0.0109568	0.001677
0.25	0.016728	0.00890258	0.00143
0.2625	0.014548	0.00547883	0.000702
0.275	0.01119	0.0013695	0.000562303
0.2875	0.008465	0.00342375	0.00061637
0.3	0.007346	0.00068475	0.000356846
0.3125	0.005739	0.0041085	0.000227084
0.325	0.004763	0.0013695	0.00021627
0.3375	0.004017	0.00205425	6.4881e-05
0.35	0.002037	0.00068475	5.40675e-05
0.3625	0.002353	0	9.73219e-05
0.375	0.001549	0	3.24405e-05
0.3875	0.001349	0	1.08135e-05
0.4	0.001062	0.00068475	1.08135e-05

## Sheet: Ext. Data Fig. 1d
inactive Slc11A1		active Slc11A1
WT	hipA D88N	WT
0.0360815	0.074093	0.1643
0.0312	0.112479	0.1603
0.0542	0.163	0.2946
0.0362407	0.185845	0.0785
0.0454		0.152
0.0463275		0.19
0.0323764		0.142
0.0319097
0.0574802
0.0590174

## Sheet: Ext. Data Fig. 1f
Time in min	mg/L enrofloxacin					k in fitted courve y =-exp( -kt)
	0	1.5	5			0	1.5	5
0.5	1	1	1			0.0005174	0.003486	0.004247	min-1
1.5	1	1	1
2.5	1	1	1
3.5	1	1	0.99588
4.5	1	1	0.99588
5.5	1	1	0.99588
6.5	1	1	0.99177
7.5	1	1	0.98765
8.5	1	1	0.98765
9.5	1	0.98246	0.98354
10.5	1	0.98246	0.98354
11.5	1	0.98246	0.98354
12.5	1	0.97369	0.97119
13.5	1	0.97369	0.96708
14.5	0.99315	0.96491	0.96708
15.5	0.99315	0.96491	0.96708
16.5	0.99315	0.95614	0.96296
17.5	0.99315	0.95614	0.95062
18.5	0.9863	0.95614	0.9465
19.5	0.9863	0.95614	0.94239
20.5	0.9863	0.95614	0.93416
21.5	0.9863	0.94737	0.92593
22.5	0.97945	0.92982	0.90947
23.5	0.97945	0.91228	0.90123
24.5	0.97945	0.91228	0.90123
25.5	0.97945	0.90351	0.89712
26.5	0.97945	0.90351	0.88477
27.5	0.97945	0.88597	0.87654
28.5	0.97945	0.87719	0.87654
29.5	0.9726	0.87719	0.8642
30.5	0.9726	0.87719	0.85597
31.5	0.9726	0.87719	0.85185
32.5	0.9726	0.86843	0.84362
33.5	0.9726	0.85966	0.83539
34.5	0.9726	0.85966	0.82716
35.5	0.9726	0.85088	0.82716
36.5	0.96575	0.85088	0.82716
37.5	0.96575	0.84211	0.82305
38.5	0.96575	0.84211	0.82305
39.5	0.96575	0.84211	0.82305
40.5	0.96575	0.84211	0.81481
41.5	0.96575	0.83334	0.81481
42.5	0.96575	0.81579	0.8107
43.5	0.96575	0.81579	0.80658
44.5	0.96575	0.81579	0.80247
45.5	0.96575	0.80702	0.80247
46.5	0.96575	0.80702	0.79835
47.5	0.96575	0.80702	0.79835
48.5	0.96575	0.78948	0.79424
49.5	0.96575	0.78948	0.78601
50.5	0.9589	0.78948	0.78189
51.5	0.9589	0.78071	0.78189
52.5	0.9589	0.78071	0.76543
53.5	0.9589	0.78071	0.76543
54.5	0.9589	0.78071	0.76543
55.5	0.9589	0.77193	0.7572
56.5	0.9589	0.77193	0.7572
57.5	0.9589	0.77193	0.7572
58.5	0.9589	0.77193	0.74486
59.5	0.9589	0.77193	0.73663
60.5	0.9589	0.77193	0.73251
61.5	0.9589	0.77193	0.7284
62.5	0.9589	0.77193	0.72428
63.5	0.9589	0.77193	0.72016
64.5	0.9589	0.77193	0.71605
65.5	0.9589	0.76316	0.71193
66.5	0.9589	0.76316	0.70782
67.5	0.9589	0.76316	0.7037
68.5	0.9589	0.74562	0.69959
69.5	0.9589	0.74562	0.69136
70.5	0.9589	0.72807	0.69136
71.5	0.9589	0.72807	0.68724
72.5	0.9589	0.72807	0.68313
73.5	0.95205	0.71053	0.68313
74.5	0.95205	0.71053	0.68313
75.5	0.95205	0.70175	0.67901
76.5	0.95205	0.70175	0.6749
77.5	0.95205	0.70175	0.6749
78.5	0.95205	0.69298	0.6749
79.5	0.95205	0.69298	0.6749
80.5	0.95205	0.69298	0.67078
81.5	0.94521	0.69298	0.67078
82.5	0.94521	0.69298	0.66667
83.5	0.94521	0.69298	0.66255
84.5	0.94521	0.69298	0.65432
85.5	0.94521	0.69298	0.65432
86.5	0.94521	0.69298	0.64198
87.5	0.94521	0.68421	0.63786
88.5	0.94521	0.67544	0.63786
89.5	0.94521	0.67544	0.63786
90.5	0.94521	0.67544	0.63786
91.5	0.94521	0.67544	0.62963
92.5	0.94521	0.67544	0.62551
93.5	0.94521	0.67544	0.62551
94.5	0.94521	0.67544	0.62551
95.5	0.94521	0.67544	0.6214
96.5	0.94521	0.67544	0.6214
97.5	0.94521	0.67544	0.61728
98.5	0.94521	0.67544	0.61728
99.5	0.94521	0.67544	0.61728
100.5	0.94521	0.67544	0.61728
101.5	0.94521	0.67544	0.61317
102.5	0.94521	0.67544	0.61317
103.5	0.94521	0.67544	0.60905
104.5	0.94521	0.67544	0.60494
105.5	0.94521	0.67544	0.59671
106.5	0.94521	0.67544	0.58848
107.5	0.94521	0.67544	0.58848
108.5	0.94521	0.67544	0.58025
109.5	0.94521	0.67544	0.58025
110.5	0.94521	0.67544	0.58025
111.5	0.94521	0.66667	0.58025
112.5	0.94521	0.66667	0.57613
113.5	0.94521	0.65789	0.57202
114.5	0.94521	0.65789	0.57202
115.5	0.94521	0.65789	0.57202
116.5	0.94521	0.65789	0.57202
117.5	0.94521	0.64912	0.5679
118.5	0.94521	0.64912	0.5679
119.5	0.94521	0.64912	0.55967
120.5	0.93836	0.64912	0.55967
121.5	0.93836	0.64036	0.55967
122.5	0.93836	0.64036	0.55556
123.5	0.93836	0.64036	0.55556
124.5	0.93836	0.64036	0.55556
125.5	0.93836	0.63159	0.55556
126.5	0.93836	0.62281	0.55556
127.5	0.93836	0.62281	0.55144
128.5	0.93836	0.62281	0.55144
129.5	0.93836	0.62281	0.55144
130.5	0.93836	0.62281	0.54733
131.5	0.93836	0.62281	0.54733
132.5	0.93836	0.62281	0.54321
133.5	0.93836	0.62281	0.53909
134.5	0.93836	0.62281	0.53498
135.5	0.93836	0.61404	0.53498
136.5	0.93836	0.61404	0.53498
137.5	0.93836	0.61404	0.53086
138.5	0.93836	0.61404	0.52675
139.5	0.93836	0.61404	0.52263
140.5	0.93836	0.61404	0.51852
141.5	0.93836	0.61404	0.51852
142.5	0.93836	0.61404	0.51852
143.5	0.93836	0.61404	0.51852
144.5	0.93836	0.61404	0.5144
145.5	0.93836	0.60527	0.51029
146.5	0.92466	0.60527	0.51029
147.5	0.92466	0.60527	0.51029
148.5	0.92466	0.60527	0.51029
149.5	0.92466	0.60527	0.51029
150.5	0.92466	0.60527	0.51029
151.5	0.92466	0.5965	0.50206
152.5	0.92466	0.5965	0.50206
153.5	0.92466	0.5965	0.50206
154.5	0.92466	0.5965	0.49383
155.5	0.92466	0.5965	0.49383
156.5	0.91781	0.5965	0.49383
157.5	0.91096	0.5965	0.49383
158.5	0.91096	0.5965	0.49383
159.5	0.91096	0.5965	0.49383
160.5	0.91096	0.5965	0.49383
161.5	0.91096	0.5965	0.49383
162.5	0.91096	0.5965	0.48971
163.5	0.91096	0.5965	0.48148
164.5	0.91096	0.5965	0.47737
165.5	0.91096	0.5965	0.47737
166.5	0.91096	0.5965	0.47737
167.5	0.91096	0.5965	0.47325
168.5	0.91096	0.58772	0.47325
169.5	0.91096	0.57895	0.46914
170.5	0.91096	0.57895	0.46914
171.5	0.91096	0.57895	0.46502
172.5	0.91096	0.57895	0.46091
173.5	0.91096	0.57895	0.45679
174.5	0.91096	0.57895	0.45679
175.5	0.91096	0.57895	0.45267
176.5	0.91096	0.57018	0.45267
177.5	0.91096	0.57018	0.45267
178.5	0.91096	0.57018	0.44444
179.5	0.91096	0.56141	0.44444
180.5	0.91096	0.56141	0.44444
181.5	0.91096	0.56141	0.44444
182.5	0.91096	0.56141	0.44033
183.5	0.91096	0.56141	0.44033
184.5	0.90411	0.55264	0.44033
185.5	0.90411	0.55264	0.44033
186.5	0.90411	0.54386	0.44033
187.5	0.90411	0.54386	0.44033
188.5	0.90411	0.54386	0.44033
189.5	0.90411	0.54386	0.43621
190.5	0.90411	0.53509	0.4321
191.5	0.90411	0.53509	0.42798
192.5	0.90411	0.52632	0.42798
193.5	0.90411	0.52632	0.42798
194.5	0.90411	0.52632	0.42387
195.5	0.90411	0.52632	0.41975
196.5	0.90411	0.52632	0.41975
197.5	0.90411	0.52632	0.41975
198.5	0.90411	0.52632	0.41564
199.5	0.90411	0.51755	0.41564
200.5	0.90411	0.50877	0.41152
201.5	0.90411	0.50877	0.41152
202.5	0.90411	0.50877	0.41152
203.5	0.90411	0.50877	0.40741
204.5	0.90411	0.50877	0.40741
205.5	0.90411	0.50877	0.40741
206.5	0.90411	0.50877	0.40741
207.5	0.90411	0.50877	0.40329
208.5	0.90411	0.50877	0.40329
209.5	0.90411	0.50877	0.39918
210.5	0.90411	0.50877	0.39918
211.5	0.90411	0.50877	0.39918
212.5	0.90411	0.50877	0.388
213.5	0.89726	0.5	0.388
214.5	0.89726	0.5	0.388
215.5	0.89726	0.49123	0.384
216.5	0.89726	0.49123	0.38
217.5	0.89726	0.48246	0.38
218.5	0.89726	0.48246	0.38
219.5	0.89726	0.48246	0.38
220.5	0.89041	0.48246	0.38
221.5	0.89041	0.48246	0.38
222.5	0.89041	0.48246	0.38
223.5	0.89041	0.48246	0.38
224.5	0.89041	0.48246	0.38
225.5	0.89041	0.48246	0.38
226.5	0.89041	0.47368	0.38
227.5	0.89041	0.47368	0.38
228.5	0.88356	0.47368	0.38
229.5	0.88356	0.46491	0.38
230.5	0.88356	0.46491	0.38
231.5	0.88356	0.46491	0.38
232.5	0.88356	0.46491	0.38
233.5	0.88356	0.45614	0.38
234.5	0.88356	0.45614	0.376
235.5	0.88356		0.372
236.5	0.88356		0.368
237.5	0.88356		0.368
238.5	0.88356		0.368
239.5	0.88356		0.368
240.5	0.88356		0.368
241.5	0.88356		0.368

## Sheet: Ext. Data Fig. 1g
LB		Chemostat		Mouse spleen
-	+	-	+	-	+
4692	10459	2373	2266	3525	3823
4955	15135	2364	2438	3847	3878
5235	15856	2181	2275	3816	3201
		2140	2355
		2152	2480

## Sheet: Ext. Data Fig. 1i
Time in min	Undamaged fraction	Dividing fraction
0.5	1
1.5	1
2.5	1
3.5	1
4.5	1
5.5	1
6.5	1
7.5	1
8.5	1
9.5	1
10.5	1
11.5	1
12.5	1
13.5	1
14.5	0.99315
15.5	0.99315
16.5	0.99315
17.5	0.99315
18.5	0.9863
19.5	0.9863
20.5	0.9863
21.5	0.9863
22.5	0.97945
23.5	0.97945
24.5	0.97945
25.5	0.97945
26.5	0.97945
27.5	0.97945
28.5	0.97945
29.5	0.9726
30.5	0.9726
31.5	0.9726
32.5	0.9726
33.5	0.9726
34.5	0.9726
35.5	0.9726
36.5	0.96575
37.5	0.96575
38.5	0.96575
39.5	0.96575
40.5	0.96575
41.5	0.96575
42.5	0.96575
43.5	0.96575
44.5	0.96575
45.5	0.96575
46.5	0.96575
47.5	0.96575
48.5	0.96575
49.5	0.96575
50.5	0.9589
51.5	0.9589
52.5	0.9589
53.5	0.9589
54.5	0.9589
55.5	0.9589
56.5	0.9589
57.5	0.9589
58.5	0.9589
59.5	0.9589
60.5	0.9589
61.5	0.9589
62.5	0.9589
63.5	0.9589
64.5	0.9589
65.5	0.9589
66.5	0.9589
67.5	0.9589
68.5	0.9589
69.5	0.9589
70.5	0.9589
71.5	0.9589
72.5	0.9589
73.5	0.95205
74.5	0.95205
75.5	0.95205
76.5	0.95205
77.5	0.95205
78.5	0.95205
79.5	0.95205
80.5	0.95205
81.5	0.94521
82.5	0.94521
83.5	0.94521
84.5	0.94521
85.5	0.94521
86.5	0.94521
87.5	0.94521
88.5	0.94521
89.5	0.94521
90.5	0.94521
91.5	0.94521
92.5	0.94521
93.5	0.94521
94.5	0.94521
95.5	0.94521
96.5	0.94521
97.5	0.94521
98.5	0.94521
99.5	0.94521
100.5	0.94521
101.5	0.94521
102.5	0.94521
103.5	0.94521
104.5	0.94521
105.5	0.94521
106.5	0.94521
107.5	0.94521
108.5	0.94521
109.5	0.94521
110.5	0.94521
111.5	0.94521
112.5	0.94521
113.5	0.94521
114.5	0.94521
115.5	0.94521
116.5	0.94521
117.5	0.94521
118.5	0.94521
119.5	0.94521
120.5	0.93836
121.5	0.93836
122.5	0.93836
123.5	0.93836
124.5	0.93836
125.5	0.93836
126.5	0.93836
127.5	0.93836
128.5	0.93836
129.5	0.93836
130.5	0.93836
131.5	0.93836
132.5	0.93836
133.5	0.93836
134.5	0.93836
135.5	0.93836
136.5	0.93836
137.5	0.93836
138.5	0.93836
139.5	0.93836
140.5	0.93836
141.5	0.93836
142.5	0.93836
143.5	0.93836
144.5	0.93836
145.5	0.93836
146.5	0.92466
147.5	0.92466
148.5	0.92466
149.5	0.92466
150.5	0.92466
151.5	0.92466
152.5	0.92466
153.5	0.92466
154.5	0.92466
155.5	0.92466
156.5	0.91781
157.5	0.91096
158.5	0.91096
159.5	0.91096
160.5	0.91096
161.5	0.91096
162.5	0.91096
163.5	0.91096
164.5	0.91096
165.5	0.91096
166.5	0.91096
167.5	0.91096
168.5	0.91096
169.5	0.91096
170.5	0.91096
171.5	0.91096
172.5	0.91096
173.5	0.91096
174.5	0.91096
175.5	0.91096
176.5	0.91096
177.5	0.91096
178.5	0.91096
179.5	0.91096
180.5	0.91096
181.5	0.91096
182.5	0.91096
183.5	0.91096
184.5	0.90411
185.5	0.90411
186.5	0.90411
187.5	0.90411
188.5	0.90411
189.5	0.90411
190.5	0.90411
191.5	0.90411
192.5	0.90411
193.5	0.90411
194.5	0.90411
195.5	0.90411
196.5	0.90411
197.5	0.90411
198.5	0.90411
199.5	0.90411
200.5	0.90411
201.5	0.90411
202.5	0.90411
203.5	0.90411
204.5	0.90411
205.5	0.90411
206.5	0.90411
207.5	0.90411
208.5	0.90411
209.5	0.90411
210.5	0.90411
211.5	0.90411
212.5	0.90411
213.5	0.89726
214.5	0.89726
215.5	0.89726
216.5	0.89726
217.5	0.89726
218.5	0.89726
219.5	0.89726
220.5	0.89041
221.5	0.89041
222.5	0.89041
223.5	0.89041
224.5	0.89041
225.5	0.89041
226.5	0.89041
227.5	0.89041
228.5	0.88356
229.5	0.88356
230.5	0.88356
231.5	0.88356
232.5	0.88356
233.5	0.88356
234.5	0.88356
235.5	0.88356
236.5	0.88356
237.5	0.88356
238.5	0.88356
239.5	0.88356
240.5	0.88356
241.5	0.88356
242.5	0.88356
243.5	0.88356
244.5	0.88356
245.5	0.88356
246.5	0.88356
247.5	0.88356
248.5	0.88356
249.5	0.88356
250.5	0.88356
251.5	0.88356
252.5	0.88356
253.5	0.88356
254.5	0.88356
255.5	0.88356
256.5	0.88356
257.5	0.88356
258.5	0.88356
259.5	0.88356
260.5	0.88356
261.5	0.88356
262.5	0.88356
263.5	0.87671
264.5	0.87671
265.5	0.87671
266.5	0.87671
267.5	0.87671
268.5	0.87671
269.5	0.87671
270.5	0.87671
271.5	0.87671
272.5	0.87671
273.5	0.76712
274.5	0.69178
275.5	0.65068
276.5	0.63014
277.5	0.60274
278.5	0.59589
279.5	0.59589
280.5	0.59589
281.5	0.58904
282.5	0.58904
283.5	0.58904
284.5	0.58904
285.5	0.58904
286.5	0.58904
287.5	0.58219
288.5	0.58219
289.5	0.58219
290.5	0.58219
291.5	0.58219
292.5	0.58219
293.5	0.58219
294.5	0.58219
295.5	0.58219	0.0068
296.5	0.58219	0.0068
297.5	0.57534	0.01361
298.5	0.57534	0.01361
299.5	0.57534	0.01361
300.5	0.57534	0.01361
301.5	0.57534	0.01361
302.5	0.57534	0.01361
303.5	0.57534	0.01361
304.5	0.57534	0.01361
305.5	0.57534	0.01361
306.5	0.57534	0.01361
307.5	0.57534	0.01361
308.5	0.57534	0.01361
309.5	0.57534	0.01361
310.5	0.57534	0.01361
311.5	0.57534	0.01361
312.5	0.57534	0.01361
313.5	0.57534	0.01361
314.5	0.57534	0.01361
315.5	0.57534	0.02041
316.5	0.57534	0.03401
317.5	0.57534	0.05442
318.5	0.56849	0.05442
319.5	0.56849	0.05442
320.5	0.56849	0.06122
321.5	0.56164	0.06122
322.5	0.56164	0.07483
323.5	0.56164	0.08844
324.5	0.56164	0.08844
325.5	0.56164	0.08844
326.5	0.56164	0.10204
327.5	0.56164	0.10884
328.5	0.56164	0.10884
329.5	0.56164	0.12245
330.5	0.55479	0.12925
331.5	0.55479	0.12925
332.5	0.55479	0.14286
333.5	0.55479	0.14286
334.5	0.55479	0.14286
335.5	0.55479	0.14966
336.5	0.55479	0.14966
337.5	0.55479	0.14966
338.5	0.55479	0.14966
339.5	0.55479	0.15646
340.5	0.55479	0.16327
341.5	0.55479	0.17687
342.5	0.55479	0.18367
343.5	0.55479	0.19048
344.5	0.55479	0.19728
345.5	0.55479	0.19728
346.5	0.55479	0.20408
347.5	0.55479	0.21088
348.5	0.55479	0.23129
349.5	0.55479	0.23129
350.5	0.55479	0.2381
351.5	0.55479	0.2381
352.5	0.55479	0.2449
353.5	0.55479	0.2449
354.5	0.55479	0.2449
355.5	0.55479	0.2585
356.5	0.54795	0.27211
357.5	0.5411	0.27211
358.5	0.53425	0.29932
359.5	0.53425	0.32653
360.5	0.53425	0.34694
361.5	0.53425	0.36054
362.5	0.53425	0.37415
363.5	0.53425	0.39456
364.5	0.53425	0.40816
365.5	0.53425	0.43537
366.5	0.53425	0.44218
367.5	0.53425	0.46259
368.5	0.53425	0.48299
369.5	0.53425	0.5102
370.5	0.53425	0.53061
371.5	0.53425	0.54422
372.5	0.53425	0.57143
373.5	0.53425	0.58503
374.5	0.53425	0.63946
375.5	0.53425	0.66667
376.5	0.53425	0.68707
377.5	0.53425	0.70748
378.5	0.53425	0.71429
379.5	0.53425	0.7551
380.5	0.53425	0.76871
381.5	0.53425	0.77551
382.5	0.53425	0.78912
383.5	0.53425	0.81633
384.5	0.5274	0.81633
385.5	0.5274	0.82993
386.5	0.5274	0.84354
387.5	0.5274	0.86395
388.5	0.5274	0.88435
389.5	0.5274	0.90476
390.5	0.5274	0.90476
391.5	0.5274	0.91156
392.5	0.5274	0.91837
393.5	0.5274	0.93878
394.5	0.5274	0.95238
395.5	0.5274	0.95238
396.5	0.5274	0.95918
397.5	0.5274	0.96599
398.5	0.5274	0.97279
399.5	0.5274	0.97959
400.5	0.5274	0.97959
401.5	0.5274	0.97959
402.5	0.5274	0.98639
403.5	0.5274	0.98639
404.5	0.5274	0.98639
405.5	0.5274	0.98639
406.5	0.5274	0.98639
407.5	0.5274	0.98639
408.5	0.5274	0.98639
409.5	0.5274	0.98639
410.5	0.5274	0.98639
411.5	0.5274	0.98639
412.5	0.5274	0.98639
413.5	0.5274	0.98639
414.5	0.5274	0.98639
415.5	0.5274	0.98639
416.5	0.5274	0.98639
417.5	0.5274	0.98639
418.5	0.5274	0.98639
419.5	0.5274	0.98639
420.5	0.5274	0.98639
421.5	0.5274	0.98639
422.5	0.5274	0.98639
423.5	0.5274	0.98639
424.5	0.5274	0.98639
425.5	0.5274	0.98639
426.5	0.5274	0.98639
427.5	0.5274	0.9932
428.5	0.5274	0.9932
429.5	0.5274	1
430.5	0.5274	1
431.5	0.5274	1
432.5	0.5274	1
433.5	0.5274	1
434.5	0.5274	1
435.5	0.5274	1
436.5	0.5274	1
437.5	0.5274	1
438.5	0.5274	1
439.5	0.5274	1
440.5	0.5274	1
441.5	0.5274	1
442.5	0.5274	1
443.5	0.5274	1
444.5	0.5274	1
445.5	0.5274	1
446.5	0.5274	1
447.5	0.5274	1
448.5	0.5274	1
449.5	0.5274	1
450.5	0.5274	1
451.5	0.5274	1
452.5	0.5274	1
453.5	0.5274	1
454.5	0.5274	1
455.5	0.5274	1
456.5	0.5274	1
457.5	0.5274	1
458.5	0.5274	1
459.5	0.5274	1
460.5	0.5274	1
461.5	0.5274	1
462.5	0.5274	1
463.5	0.5274	1
464.5	0.5274	1
465.5	0.5274	1
466.5	0.5274	1

## Sheet: Ext. Data Fig. 1j
No ENR/LB		1h/LB	IVM
DSB-	DSB+	DSB+	DSB+
1.13333	0.416667	0.35	3.33333
1.68333	0.55	1.35	3.45
1.63333	0.583333	1.35	3.8
1.61667	0.6	2.11667	4.01667
1.6	0.7	2.18333	4.25
1.53333	0.733333	2.83333	4.56667
1.65	0.75	2.9	5.23333
1.3	0.783333	3.05	5.8
1.63333	0.8	3.06667	6.55
1.55	0.866667	3.06667	6.81667
1.71667	0.933333	3.13333	7.35
1.63333	0.966667	3.31667	8
0.5	0.983333	3.38333	8.5
0.883333	1.01667	3.46667	9.33333
1.65	1.1	3.5	9.9
1.43333	1.11667	3.51667	10.4333
1.45	1.11667	3.63333	10.4833
1.56667	1.11667	3.65	10.6833
1.65	1.11667	3.73333	10.9667
1.63333	1.15	3.75	11.2167
1.81667	1.18333	3.76667	11.45
1.88333	1.2	3.9	12.2667
1.66667	1.25	3.9	12.4333
1.46667	1.3	4	13.25
0.9	1.36667	4.01667	14.2
1.61667	1.4	4.15	14.7
1.85	1.4	4.18333	15.0167
1.46667	1.43333	4.2	15.15
1.35	1.46667	4.33333	15.2167
1.43333	1.46667	4.38333	16.3
1.55	1.46667	4.61667	16.35
1.53333	1.48333	4.7	16.9333
1.63333	1.53333	4.71667	17.3667
1.7	1.53333	5	20.6667
1.8	1.56667	5.38333	20.9667
1.61667	1.56667		21.0667
0.95	1.58333		21.45
1.46667	1.61667		21.9333
1.48333	1.63333		24.2
1.68333	1.65		24.6833
	1.66667		25.75
	1.66667		25.8
	1.73333		27.4333
	1.75		28.2333
	1.76667		29.1667
	1.76667		30.3667
	1.81667		30.5667
	1.86667		15.5167
	1.88333		25.9
	1.98333		13.1
	1.98333		14.0667
	2.01667		16.0167
	2.03333		10.7
	2.03333		29.7833
	2.28333		24.8667
	2.65		30.8667
	2.88333		32.2167
	3.16667		14.4333
	3.63333		8.33333
	3.71667		25.2333
	3.81667		10.05
	3.9		28.6333
	4		22.3667
	4.08333		9.05
	4.08333		8.63333
	4.33333		11.3
	5.71667		14.1333
	5.8		24.55
	6		15.3667
			15.1333
			11.0667
			26.25
			7.75
			4.83333
			5.83333
			19.6333
			14.0333
			14.8333
			12.6
			7.75
			1.33333
			17.1833
			8.96667
			22.1
			24.6167
			10.0167
			11.2167
			21.9667
			13.5333
			15.85
			18.3667
			15.95
			11.65
			11
			15.8
			7.3
			13.35
			10.45
			14.1667
			17.65
			12.6
			12.8
			10.1667
			17.4833
			23.6167
			5.41667
			6.45
			20.9833
			27.3833
			8.81667
			8.31667
			17.7333
			31.3667
			20.3167
			22.3833
