# Supplementary material for: Limited impact of Salmonella stress and persisters on antibiotic clearance
Source: Nature. 2025 Feb 5;639(8053):181–9. doi: 10.1038/s41586-024-08506-6 (PMC11882453; doi:10.1038/s41586-024-08506-6)
Supplement: Supplementary file 12 — Source Data Extended Data Fig. 2 [file 41586_2024_8506_MOESM12_ESM.xlsx]

## Sheet: Ext. Data Fig. 2e
untreated	1h		4h
	GFP-	GFP+	GFP-	GFP+
0.963613	0.0281944	0.0110947	0.0245544	0.00370328
1.15938	0.0500351	0.0161632	0.0243142	0.0106828
0.947445	0.078487	0.0138866	0.0924051	0.00716283
0.943484	0.0766641	0.0164706	0.034518	0.00723656
0.783487	0.0762358	0.0150812
0.909139	0.0561837	0.00967683
0.97671
1.00876
0.884803
0.789696
0.922325
0.936393
0.985012
0.758527

## Sheet: Ext. Data Fig. 2f
hisG P69L		hisG P69L shpB Q97*
1h	4h	1h	4h
0.0360815	0.0191185	0.0419879	0.0222421
0.0312	0.0134	0.0697456	0.0129501
0.0542	0.0152819	0.0514	0.0121683
0.0362407	0.0207004
0.0454	0.0117945
0.0463275	0.011802
0.0323764
0.0319097
0.0574802
0.0590174

## Sheet: Ext. Data Fig. 2g
hisG P69L		hisG P69L shpB Q97*
1h	4h	1h	4h
0.000111	7.91e-05	0.00281	0.00169
9.09e-05	5.16e-05	0.00236	0.00168
0.000122	8.15e-05	0.00417	0.000429
0.000201	4.71e-05	0.00459	0.00243
0.000219	5.08e-05	0.00394	0.00231
7.53e-05	3.02e-05	0.0061	0.00235
